# Supplementary material for: Intestinal microbiota drives cholestasis-induced specific hepatic gene expression patterns
Source: Gut Microbes. 2021 Apr 13;13(1):1911534. doi: 10.1080/19490976.2021.1911534 (PMC8049203; doi:10.1080/19490976.2021.1911534)
Supplement: Supplemental Material [file KGMI_A_1911534_SM0051.zip]

Archive with 8 entries (7 files):
- Supplementary information/
- Supplementary information/A4_Supplementary-Figures.tiff
- Supplementary information/LEGENDS_TO_SUPPLEMENTARY_FIGURES.docx
- Supplementary information/Supplementary_table_1.docx
- Supplementary information/Supplementary_table_2.xlsx
- Supplementary information/Supplementary_table_3.xlsx
- Supplementary information/Supplementary_table_4.xlsx
- Supplementary information/Supplementary_table_5.xlsx
