# Supplementary material for: Intestinal microbiota drives cholestasis-induced specific hepatic gene expression patterns
Source: Gut Microbes. 2021 Apr 13;13(1):1911534. doi: 10.1080/19490976.2021.1911534 (PMC8049203; doi:10.1080/19490976.2021.1911534)
Supplement: Supplemental Material [file KGMI_A_1911534_SM0051.zip › Supplementary information/Supplementary_table_2.xlsx]

## Sheet: ASF Sham vs GF Sham
Downregulated ASF Sham vs GF Sham							Upregulated ASF Sham vs GF Sham
gene_id	mgi_symbol	log2FoldChange	padj				gene_id	mgi_symbol	log2FoldChange	padj
ENSMUSG00000059824	Dbp	-3.9662	8.98451e-15				ENSMUSG00000026077	Npas2	3.59881	7.12658e-13
ENSMUSG00000005547	Cyp2a5	-2.47316	1.39258e-09				ENSMUSG00000030257	Srgap3	2.69577	7.59514e-06
ENSMUSG00000032786	Alas1	-1.86644	2.28475e-09				ENSMUSG00000024843	Chka	1.79777	1.1255e-05
ENSMUSG00000045775	Slc16a5	-2.71746	4.05293e-09				ENSMUSG00000003228	Grk5	1.76009	2.52173e-05
ENSMUSG00000038550	Gm129	-2.54877	7.59514e-06				ENSMUSG00000027478	Dnmt3b	2.13382	0.000321924
ENSMUSG00000031906	Smpd3	-2.36563	7.61771e-06				ENSMUSG00000024430	Cabyr	1.86095	0.000815169
ENSMUSG00000074254	Cyp2a4	-2.42208	9.69673e-06				ENSMUSG00000039395	Mreg	1.04469	0.00284963
ENSMUSG00000028957	Per3	-2.77297	1.70373e-05				ENSMUSG00000029188	Slc34a2	2.80415	0.00284963
ENSMUSG00000020777	Acox1	-0.955621	0.000107059				ENSMUSG00000025185	Loxl4	2.08249	0.00520697
ENSMUSG00000003053	Cyp2c29	-1.67175	0.00016172				ENSMUSG00000015090	Ptgds	2.12765	0.00710272
ENSMUSG00000021228	Acot3	-2.99374	0.000394871				ENSMUSG00000074240	Cib3	2.07822	0.00804163
ENSMUSG00000001665	Gstt3	-1.4747	0.00151582				ENSMUSG00000042363	Lgalsl	1.16323	0.0150493
ENSMUSG00000028712	Cyp4a31	-2.1509	0.00206226				ENSMUSG00000015357	Clpx	1.08057	0.017498
ENSMUSG00000032010	Usp2	-2.43167	0.00267493				ENSMUSG00000028019	Pdgfc	1.3036	0.0182137
ENSMUSG00000090622	A930033H14Rik	-2.01733	0.00267493				ENSMUSG00000028497	Ptplad2	1.08339	0.0186737
ENSMUSG00000030244	Gys2	-1.52644	0.003884				ENSMUSG00000049555	Tmie	1.08409	0.0242243
ENSMUSG00000052609	Plekhg3	-1.11442	0.00471624				ENSMUSG00000023044	Csad	1.89622	0.0279067
ENSMUSG00000005514	Por	-1.80661	0.00654492				ENSMUSG00000030187	Klra2	1.19509	0.0287899
ENSMUSG00000039202	Abhd2	-1.12114	0.00726341				ENSMUSG00000071302	2610044O15Rik8	1.75301	0.0288371
ENSMUSG00000090555	Gm8893	0.990844	0.00726341				ENSMUSG00000029009	Mthfr	1.52709	0.0359528
ENSMUSG00000022389	Tef	-1.61116	0.0092131				ENSMUSG00000046546	Fam43a	1.11408	0.039066
ENSMUSG00000036019	Tmtc2	-1.8626	0.0112274				ENSMUSG00000047617	BC029214	1.3482	0.039066
ENSMUSG00000028479	Gne	-0.986337	0.0120392				ENSMUSG00000058260	Serpina9	1.24567	0.0394038
ENSMUSG00000030089	Slc41a3	-1.3466	0.0129799				ENSMUSG00000017697	Ada	2.05819	0.0394038
ENSMUSG00000037798	Mat1a	-1.24792	0.0133798
ENSMUSG00000037526	Atg14	-0.910056	0.0149393
ENSMUSG00000027035	Cers6	-1.39723	0.0168757
ENSMUSG00000025981	Coq10b	-1.35444	0.0168757
ENSMUSG00000027359	Slc27a2	-0.872922	0.0202085
ENSMUSG00000029246	Ppat	-0.916377	0.0218065
ENSMUSG00000028359	Orm3	-2.09553	0.0240948
ENSMUSG00000024900	Cpt1a	-1.01825	0.0241781
ENSMUSG00000038859	Baiap2l1	-0.873986	0.0241781
ENSMUSG00000036136	Fam110c	-1.54091	0.0242243
ENSMUSG00000028680	Plk3	-1.24046	0.0247165
ENSMUSG00000040675	Mthfd1l	-1.81421	0.0248163
ENSMUSG00000085651	Gm11695	-2.26509	0.0287899
ENSMUSG00000057913	Gm10032	-2.27135	0.0309424
ENSMUSG00000058626	Capn11	-2.71118	0.0359528
ENSMUSG00000059195	Gm12715	-1.91304	0.0359528
ENSMUSG00000037440	Vnn1	-1.83952	0.0359528
ENSMUSG00000018900	Slc22a5	-0.851	0.0366467
ENSMUSG00000010064	Slc38a3	-0.99657	0.0372606
ENSMUSG00000022094	Slc39a14	-0.99129	0.039066
ENSMUSG00000022353	Mtss1	-1.07954	0.039095
ENSMUSG00000027536	Chmp4c	-1.78589	0.0402176
ENSMUSG00000020865	Abcc3	-1.53414	0.0418115
ENSMUSG00000061292	Cyp3a59	-1.44149	0.043452
ENSMUSG00000062825	Actg1	-1.72702	0.0436317
ENSMUSG00000044548	Dact1	-1.49196	0.0440005
ENSMUSG00000041272	Tox	-1.24987	0.0469889
ENSMUSG00000031016	Wee1	-2.09305	0.0479456
ENSMUSG00000034412	Tbc1d10a	-0.890387	0.0479456
ENSMUSG00000021775	Nr1d2	-0.962439	0.0483909
