# Supplementary material for: Intestinal microbiota drives cholestasis-induced specific hepatic gene expression patterns
Source: Gut Microbes. 2021 Apr 13;13(1):1911534. doi: 10.1080/19490976.2021.1911534 (PMC8049203; doi:10.1080/19490976.2021.1911534)
Supplement: Supplemental Material [file KGMI_A_1911534_SM0051.zip › Supplementary information/Supplementary_table_3.xlsx]

## Sheet: ASF BDL vs ASF Sham 
Downregulated ASF BDL vs ASF Sham							Upregulated ASF BDL vs ASF Sham
gene_id	mgi_symbol	log2FoldChange	padj				gene_id	mgi_symbol	log2FoldChange	padj
ENSMUSG00000026077	Npas2	-2.90655	2.24632e-11				ENSMUSG00000038550	Gm129	3.399	3.15e-13
ENSMUSG00000090555	Gm8893	-1.62746	8.60359e-11				ENSMUSG00000029661	Col1a2	2.906	2.31e-09
ENSMUSG00000020037	Rfx4	-3.04381	4.72913e-10				ENSMUSG00000030089	Slc41a3	2.08	3.84e-09
ENSMUSG00000030257	Srgap3	-2.98986	2.32934e-09				ENSMUSG00000015568	Lpl	3.174	7.58e-09
ENSMUSG00000047492	Inhbe	-3.1	2.11251e-08				ENSMUSG00000001665	Gstt3	1.955	1.28e-08
ENSMUSG00000031431	Tsc22d3	-1.30268	3.06725e-08				ENSMUSG00000020547	Bzw2	1.913	2.82e-08
ENSMUSG00000062545	Tlr12	-2.84666	3.79784e-08				ENSMUSG00000037960	1110007C09Rik	1.602	7.99e-08
ENSMUSG00000027762	Sucnr1	-2.5545	5.27838e-08				ENSMUSG00000082280	Gm7901	3.887	9.13e-08
ENSMUSG00000024430	Cabyr	-2.23998	1.18759e-07				ENSMUSG00000052131	Akr1b7	3.241	1.9e-07
ENSMUSG00000070873	Lilra5	-1.52921	1.33962e-07				ENSMUSG00000023033	Scn8a	3.417	5.33e-07
ENSMUSG00000019935	Slc17a8	-3.25856	2.03586e-07				ENSMUSG00000028680	Plk3	1.773	6.87e-07
ENSMUSG00000025498	Irf7	-1.27898	2.69441e-07				ENSMUSG00000086554	9530034E10Rik	3.659	9.34e-07
ENSMUSG00000030187	Klra2	-1.75888	4.94102e-07				ENSMUSG00000083270	Gm13498	2.552	1.01e-06
ENSMUSG00000032915	Emr4	-1.79857	6.85085e-07				ENSMUSG00000014776	Nol3	3.18	2.87e-06
ENSMUSG00000078672	Mup20	-2.55226	8.01828e-07				ENSMUSG00000032311	Nrg4	2.603	2.88e-06
ENSMUSG00000034308	Sdr42e1	-1.30527	1.06842e-06				ENSMUSG00000022474	Pmm1	1.992	3.16e-06
ENSMUSG00000096971	4930556M19Rik	-2.01378	1.19661e-06				ENSMUSG00000097848	Gm807	3.76	3.47e-06
ENSMUSG00000049353	Rd3	-1.97813	1.8581e-06				ENSMUSG00000024526	Cidea	3.643	4.19e-06
ENSMUSG00000022615	Tymp	-1.76969	2.00073e-06				ENSMUSG00000031734	Irx3	2.966	5.28e-06
ENSMUSG00000010362	Rdm1	-1.5057	2.17787e-06				ENSMUSG00000068220	Lgals1	1.69	5.35e-06
ENSMUSG00000027875	Hmgcs2	-2.39558	2.18392e-06				ENSMUSG00000027035	Cers6	1.77	6.13e-06
ENSMUSG00000030124	Lag3	-1.97208	2.33116e-06				ENSMUSG00000031490	Eif4ebp1	1.468	7.85e-06
ENSMUSG00000010601	Apol7a	-1.87109	2.80945e-06				ENSMUSG00000035199	Arl6ip5	0.79	9.69e-06
ENSMUSG00000033965	Slc16a2	-1.18287	2.81019e-06				ENSMUSG00000082095	Gm11991	2.959	1.49e-05
ENSMUSG00000032434	Cmtm6	-1.17619	3.73402e-06				ENSMUSG00000028771	Ptpn12	1	1.7e-05
ENSMUSG00000009566	Fpgs	-1.61624	4.00067e-06				ENSMUSG00000027111	Itga6	2.054	1.75e-05
ENSMUSG00000074472	Zfp872	-3.61222	4.47383e-06				ENSMUSG00000027999	Pla2g12a	2.261	1.75e-05
ENSMUSG00000082644	Mup-ps19	-2.53868	5.0507e-06				ENSMUSG00000028633	Ctps	2.101	1.85e-05
ENSMUSG00000049577	Zfpm1	-1.1458	5.29145e-06				ENSMUSG00000035783	Acta2	2.924	1.91e-05
ENSMUSG00000057924	Gm10033	-1.55599	5.49982e-06				ENSMUSG00000029167	Ppargc1a	1.993	1.94e-05
ENSMUSG00000023057	Fabp2	-2.59519	6.69657e-06				ENSMUSG00000029819	Npy	3.49	2.14e-05
ENSMUSG00000071633	Gm4952	-2.00694	7.43747e-06				ENSMUSG00000029597	Sds	1.699	2.26e-05
ENSMUSG00000079057	Cyp4v3	-1.59401	7.94016e-06				ENSMUSG00000028333	Anp32b	0.728	2.27e-05
ENSMUSG00000097187	Gm19426	-2.16229	7.99868e-06				ENSMUSG00000068874	Selenbp1	1.788	2.32e-05
ENSMUSG00000002032	Tmem25	-1.80758	9.46073e-06				ENSMUSG00000010095	Slc3a2	1.133	2.46e-05
ENSMUSG00000036120	NA	-1.50627	1.13813e-05				ENSMUSG00000061527	Krt5	3.489	2.64e-05
ENSMUSG00000041538	H2-Ob	-2.95013	1.25356e-05				ENSMUSG00000053113	Socs3	2.54	3.01e-05
ENSMUSG00000015357	Clpx	-1.33327	1.31204e-05				ENSMUSG00000034109	Golim4	0.79	3.07e-05
ENSMUSG00000054031	Rdh18-ps	-1.47595	1.89468e-05				ENSMUSG00000042254	Cilp	3.416	3.28e-05
ENSMUSG00000079494	Cml5	-2.53194	2.28723e-05				ENSMUSG00000036446	Lum	1.364	4.34e-05
ENSMUSG00000021476	Habp4	-0.7946	2.76391e-05				ENSMUSG00000026357	Rgs18	2.616	4.65e-05
ENSMUSG00000014542	Clec4f	-1.09431	2.81474e-05				ENSMUSG00000041801	Phlda3	2.509	5.18e-05
ENSMUSG00000040829	Zmynd15	-1.7273	2.87272e-05				ENSMUSG00000048058	Ldlrad3	1.391	5.85e-05
ENSMUSG00000035031	C8a	-2.00111	3.48649e-05				ENSMUSG00000043439	E130012A19Rik	2.057	6.04e-05
ENSMUSG00000069170	Gpr98	-2.2815	3.82614e-05				ENSMUSG00000026042	Col5a2	2.475	6.06e-05
ENSMUSG00000033355	Rtp4	-1.65358	4.25596e-05				ENSMUSG00000033644	Piwil2	2.856	6.11e-05
ENSMUSG00000037921	Ddx60	-1.59856	4.65399e-05				ENSMUSG00000054200	Ffar4	2.918	6.81e-05
ENSMUSG00000025207	Sema4g	-1.00806	4.99801e-05				ENSMUSG00000024883	Rin1	2.827	6.82e-05
ENSMUSG00000022106	Rcbtb2	-0.988739	5.61702e-05				ENSMUSG00000024048	Myl12a	1.863	6.84e-05
ENSMUSG00000036655	Colec11	-1.73815	6.41663e-05				ENSMUSG00000027204	Fbn1	2.038	6.96e-05
ENSMUSG00000096111	Gm21917	-3.16179	6.85277e-05				ENSMUSG00000022305	Lrp12	1.193	7.07e-05
ENSMUSG00000013150	Gfod2	-1.26823	7.55019e-05				ENSMUSG00000030189	Ybx3	2.577	7.22e-05
ENSMUSG00000034917	Tjp3	-1.81735	8.14302e-05				ENSMUSG00000029378	Areg	3.279	7.51e-05
ENSMUSG00000022214	Dcaf11	-0.672937	8.76037e-05				ENSMUSG00000092220	Gm20528	1.607	7.91e-05
ENSMUSG00000033147	Slc22a15	-1.13207	9.68304e-05				ENSMUSG00000028059	Arhgef2	1.919	8.32e-05
ENSMUSG00000021884	Hacl1	-1.35407	0.000105803				ENSMUSG00000062232	Rapgef2	1.256	8.32e-05
ENSMUSG00000020638	Cmpk2	-1.71086	0.000109863				ENSMUSG00000020676	Ccl11	3.269	8.71e-05
ENSMUSG00000067203	H2-K2	-1.81542	0.00012978				ENSMUSG00000015837	Sqstm1	0.979	8.76e-05
ENSMUSG00000036585	Fgf1	-1.88165	0.000134333				ENSMUSG00000074802	Gas2l3	1.491	8.76e-05
ENSMUSG00000019718	L3hypdh	-2.08108	0.000141551				ENSMUSG00000049804	Armcx4	2.224	8.88e-05
ENSMUSG00000066319	Rtp3	-1.99351	0.00014701				ENSMUSG00000038463	Olfml2b	2.804	8.96e-05
ENSMUSG00000016028	Celsr1	-1.4611	0.000149794				ENSMUSG00000026779	Mastl	2.194	9.26e-05
ENSMUSG00000005540	Fcer2a	-3.07524	0.00015668				ENSMUSG00000048807	Slc35e4	2.38	9.46e-05
ENSMUSG00000024958	Gpr137	-0.994686	0.000157557				ENSMUSG00000031584	Gsr	1.02	9.64e-05
ENSMUSG00000047728	BC025446	-1.0976	0.00016489				ENSMUSG00000032279	Idh3a	1.106	0.0001
ENSMUSG00000027263	Tubgcp4	-0.85606	0.000183522				ENSMUSG00000031765	Mt1	2.951	0.00011
ENSMUSG00000058921	Slc10a5	-1.81157	0.000198187				ENSMUSG00000029752	Asns	2.445	0.00014
ENSMUSG00000048728	Zfp454	-2.40902	0.000227845				ENSMUSG00000048583	Igf2	2.702	0.00014
ENSMUSG00000024799	Tm7sf2	-1.54544	0.000235477				ENSMUSG00000082420	Gm6517	1.94	0.00016
ENSMUSG00000085990	Gm16731	-2.69775	0.000259955				ENSMUSG00000005983	1700037C18Rik	1.897	0.00017
ENSMUSG00000031147	Magix	-1.26658	0.000278476				ENSMUSG00000015766	Eps8	1.635	0.00017
ENSMUSG00000087173	Gm11337	-2.18606	0.000347839				ENSMUSG00000071350	Setdb2	2.064	0.00017
ENSMUSG00000027227	Sord	-1.20995	0.000369503				ENSMUSG00000045545	Krt14	3.157	0.00017
ENSMUSG00000032725	Folr2	-1.28229	0.000369503				ENSMUSG00000038332	Sesn1	1.961	0.00017
ENSMUSG00000074158	9830147E19Rik	-1.20753	0.000370809				ENSMUSG00000024145	Pigf	1.204	0.00018
ENSMUSG00000032649	Colgalt2	-2.01817	0.00037284				ENSMUSG00000022947	Cbr3	2.415	0.00018
ENSMUSG00000022412	Mief1	-0.729866	0.000379875				ENSMUSG00000071637	Cebpd	1.621	0.00018
ENSMUSG00000021336	Slc17a4	-1.69291	0.000391388				ENSMUSG00000056671	Prelid2	2.313	0.00019
ENSMUSG00000038233	Fam198a	-2.25779	0.000402555				ENSMUSG00000049526	Tmem202	2.887	0.00019
ENSMUSG00000072082	Ccnf	-1.4427	0.000418122				ENSMUSG00000027966	Col11a1	3.136	0.0002
ENSMUSG00000057894	Zfp329	-1.39913	0.000421368				ENSMUSG00000024222	Fkbp5	2.048	0.0002
ENSMUSG00000053483	Usp21	-1.10846	0.000441573				ENSMUSG00000056602	Fry	2.557	0.00021
ENSMUSG00000003420	Fcgrt	-0.844977	0.000447377				ENSMUSG00000032010	Usp2	2.287	0.00021
ENSMUSG00000000876	Pxmp4	-1.81503	0.000447918				ENSMUSG00000028957	Per3	2.111	0.00023
ENSMUSG00000097124	A530020G20Rik	-2.73471	0.000466739				ENSMUSG00000026576	Atp1b1	1.42	0.00024
ENSMUSG00000041119	Pde9a	-1.54218	0.000467219				ENSMUSG00000062380	Tubb3	2.975	0.00024
ENSMUSG00000087241	Gm11844	-1.58802	0.000473093				ENSMUSG00000022565	Plec	1.563	0.00026
ENSMUSG00000022040	Ephx2	-1.37065	0.000487859				ENSMUSG00000040463	Mybbp1a	1.294	0.00027
ENSMUSG00000085396	6720401G13Rik	-1.66773	0.000525052				ENSMUSG00000026970	Rbms1	0.796	0.00028
ENSMUSG00000073008	Gpr174	-2.90262	0.00053605				ENSMUSG00000032561	Acpp	1.648	0.00029
ENSMUSG00000033781	Asb13	-1.40833	0.000542921				ENSMUSG00000031596	Slc7a2	1.429	0.00029
ENSMUSG00000020830	Vmo1	-1.59344	0.000547384				ENSMUSG00000007888	Crlf1	3.038	0.00035
ENSMUSG00000057037	Cfhr1	-1.17436	0.000551918				ENSMUSG00000053398	Phgdh	2.842	0.00036
ENSMUSG00000041078	Grid1	-2.57791	0.000567086				ENSMUSG00000085355	3010003L21Rik	2.279	0.00036
ENSMUSG00000025279	Dnase1l3	-1.72656	0.000585463				ENSMUSG00000026193	Fn1	0.907	0.00037
ENSMUSG00000026932	Nacc2	-0.738359	0.000593358				ENSMUSG00000027848	Olfml3	1.59	0.00037
ENSMUSG00000057135	Scimp	-1.67608	0.000600555				ENSMUSG00000021451	Sema4d	2.154	0.00037
ENSMUSG00000054757	Akr1c20	-1.86978	0.000608939				ENSMUSG00000031453	Rasa3	1.211	0.00039
ENSMUSG00000033114	Slc35d2	-1.0288	0.000610149				ENSMUSG00000053475	Tnfaip6	2.75	0.00039
ENSMUSG00000055923	Aasdh	-1.42043	0.000612001				ENSMUSG00000038936	Sccpdh	1.315	0.00039
ENSMUSG00000022235	Cmbl	-1.35091	0.000623336				ENSMUSG00000040220	Gas8	1.321	0.00041
ENSMUSG00000028601	Echdc2	-1.29261	0.000627753				ENSMUSG00000054321	Taf4b	1.098	0.00042
ENSMUSG00000048938	Nr1h5	-1.93751	0.000650005				ENSMUSG00000061540	Orm2	2.883	0.00042
ENSMUSG00000001065	Zfp276	-1.12262	0.000691852				ENSMUSG00000030137	Tuba8	2.535	0.00042
ENSMUSG00000034438	Gbp8	-1.57434	0.000720351				ENSMUSG00000045103	Dmd	1.401	0.00044
ENSMUSG00000025486	Sirt3	-0.858142	0.000727571				ENSMUSG00000032939	Nup93	1.242	0.00045
ENSMUSG00000016942	Tmprss6	-0.714976	0.00077619				ENSMUSG00000046589	Lrrc8e	2.352	0.00046
ENSMUSG00000027309	4930402H24Rik	-1.31328	0.000788292				ENSMUSG00000027506	Tpd52	0.992	0.00047
ENSMUSG00000073555	Gm4951	-1.68795	0.000814688				ENSMUSG00000067780	Pi15	2.758	0.00047
ENSMUSG00000067279	Ppp1r3c	-2.18139	0.000863041				ENSMUSG00000048572	Tmem252	2.852	0.00048
ENSMUSG00000001700	Gramd3	-1.09564	0.00087176				ENSMUSG00000021130	Galnt16	2.969	0.00049
ENSMUSG00000037257	Aagab	-0.764507	0.000935083				ENSMUSG00000019590	Cyb561	1.754	0.0005
ENSMUSG00000066944	4921513D11Rik	-2.19089	0.000935909				ENSMUSG00000037341	Slc9a7	2.228	0.00051
ENSMUSG00000061718	Ppp1r1b	-1.52784	0.000966867				ENSMUSG00000087684	1200007C13Rik	2.393	0.00052
ENSMUSG00000078920	Ifi47	-1.4486	0.00100001				ENSMUSG00000021208	Ifi27l2b	2.121	0.00052
ENSMUSG00000002108	Nr1h3	-1.10484	0.00102938				ENSMUSG00000031078	Cttn	0.801	0.00055
ENSMUSG00000023019	Gpd1	-1.11765	0.00104656				ENSMUSG00000020102	Slc16a7	1.512	0.00056
ENSMUSG00000021497	Txndc15	-1.10128	0.0010493				ENSMUSG00000021240	Abcd4	1.045	0.00057
ENSMUSG00000028494	Plin2	-1.48277	0.00116059				ENSMUSG00000027006	Dnajc10	0.919	0.00058
ENSMUSG00000085369	9430093N23Rik	-2.7988	0.00117719				ENSMUSG00000034903	Cobll1	1.141	0.00062
ENSMUSG00000075703	Ept1	-1.13678	0.00118687				ENSMUSG00000040659	Efhd2	1.378	0.00062
ENSMUSG00000026024	Als2	-1.41527	0.00120748				ENSMUSG00000028179	Cth	1.266	0.00063
ENSMUSG00000038871	Bpgm	-1.05333	0.00124821				ENSMUSG00000046186	Cd109	2.893	0.00069
ENSMUSG00000024479	Mal2	-0.977578	0.00125932				ENSMUSG00000025533	Asl	1.694	0.00069
ENSMUSG00000015127	Unkl	-0.842512	0.00129096				ENSMUSG00000057157	Gm6054	1.542	0.00074
ENSMUSG00000003228	Grk5	-1.18788	0.00130981				ENSMUSG00000004933	Matk	2.293	0.00074
ENSMUSG00000032607	Amt	-1.65044	0.00130981				ENSMUSG00000020250	Txnrd1	1.086	0.00078
ENSMUSG00000038217	Tlcd2	-1.55942	0.00130981				ENSMUSG00000021908	Gm6768	0.884	0.0008
ENSMUSG00000052446	Zfp961	-1.09374	0.00141124				ENSMUSG00000054641	Mmrn1	2.732	0.0008
ENSMUSG00000071632	2510002D24Rik	-0.814632	0.00148256				ENSMUSG00000021136	Smoc1	0.646	0.0008
ENSMUSG00000026856	Dolpp1	-0.843001	0.00149102				ENSMUSG00000022945	Chaf1b	1.648	0.00082
ENSMUSG00000037773	Pced1a	-1.02839	0.00149252				ENSMUSG00000024970	AI846148	1.082	0.00082
ENSMUSG00000097589	Dleu2	-1.96323	0.00154464				ENSMUSG00000029231	Pdgfra	1.906	0.00083
ENSMUSG00000053218	Gm9900	-2.55991	0.00155692				ENSMUSG00000031400	G6pdx	1.19	0.00084
ENSMUSG00000009995	Taz	-0.655511	0.0015844				ENSMUSG00000022369	Mtbp	1.32	0.00085
ENSMUSG00000031886	Ces2e	-1.36668	0.00160419				ENSMUSG00000025648	Pfkfb4	1.79	0.00086
ENSMUSG00000041324	Inhba	-2.22537	0.00165631				ENSMUSG00000031503	Col4a2	1.699	0.00087
ENSMUSG00000027580	Helz2	-1.31631	0.00173372				ENSMUSG00000040026	Saa3	2.618	0.00091
ENSMUSG00000040134	Rdh7	-1.09512	0.00174401				ENSMUSG00000020695	Mrc2	1.952	0.00092
ENSMUSG00000025165	Sectm1a	-2.2073	0.0017454				ENSMUSG00000025991	Cps1	1.018	0.00094
ENSMUSG00000078496	Gm13152	-1.99323	0.0017902				ENSMUSG00000079597	Gm5483	2.753	0.00095
ENSMUSG00000079659	Tmem243	-0.977382	0.00180544				ENSMUSG00000040998	Npnt	2.357	0.00097
ENSMUSG00000032065	Tex12	-1.83769	0.00181778				ENSMUSG00000037656	Slc20a2	0.858	0.00099
ENSMUSG00000085882	2610507I01Rik	-1.23491	0.00182121				ENSMUSG00000027544	Nfatc2	2.463	0.00101
ENSMUSG00000030806	Stx1b	-1.94556	0.00184612				ENSMUSG00000028977	Casz1	2.444	0.00103
ENSMUSG00000055240	Zfp101	-1.46167	0.00186176				ENSMUSG00000038467	Chmp4b	0.765	0.00103
ENSMUSG00000069874	Irgm2	-1.33473	0.00186389				ENSMUSG00000031762	Mt2	2.685	0.00105
ENSMUSG00000026388	3110009E18Rik	-1.76119	0.001886				ENSMUSG00000023074	Mospd1	0.8	0.0011
ENSMUSG00000097571	Jpx	-1.34404	0.00189153				ENSMUSG00000027500	Stmn2	2.79	0.00111
ENSMUSG00000058620	Adra2b	-1.53829	0.00190188				ENSMUSG00000040133	Gpr176	2.777	0.00111
ENSMUSG00000028573	Fggy	-1.2809	0.00190281				ENSMUSG00000030533	Unc45a	0.747	0.00112
ENSMUSG00000035041	Creb3l3	-1.11114	0.00195765				ENSMUSG00000027010	Slc25a12	1.704	0.00113
ENSMUSG00000086628	Gm16157	-1.19919	0.0019779				ENSMUSG00000034493	4930556J24Rik	2.489	0.00115
ENSMUSG00000036083	Slc17a3	-1.98987	0.00199539				ENSMUSG00000038260	Trpm4	1.994	0.00115
ENSMUSG00000022788	Fgd4	-0.949956	0.00200042				ENSMUSG00000000532	Acvr1b	1.373	0.00115
ENSMUSG00000025737	Wdr24	-0.910935	0.00209049				ENSMUSG00000025348	Itga7	2.081	0.0012
ENSMUSG00000097615	Gm2061	-2.31367	0.00217155				ENSMUSG00000052837	Junb	1.662	0.00125
ENSMUSG00000047822	Gm6484	-2.07182	0.00227328				ENSMUSG00000031379	Pir	1.267	0.00126
ENSMUSG00000026273	Mterfd2	-0.784955	0.00228397				ENSMUSG00000042808	Gpx2	2.642	0.00131
ENSMUSG00000038982	Bloc1s5	-0.860287	0.00229838				ENSMUSG00000052429	Prmt1	0.895	0.00135
ENSMUSG00000054612	Mgmt	-1.17779	0.0023342				ENSMUSG00000035049	Rrp12	1.701	0.00136
ENSMUSG00000053310	Nrgn	-1.6302	0.00240622				ENSMUSG00000097412	1810014B01Rik	1.483	0.00139
ENSMUSG00000029060	Mib2	-0.921626	0.00251832				ENSMUSG00000055322	Tns1	1.813	0.0014
ENSMUSG00000025153	Fasn	-1.04372	0.00252724				ENSMUSG00000024381	Bin1	1.888	0.00141
ENSMUSG00000026315	Serpinb8	-1.36927	0.00257104				ENSMUSG00000020075	Ddx21	1.22	0.00141
ENSMUSG00000027199	Gatm	-1.4553	0.00258431				ENSMUSG00000028063	Lmna	1.193	0.00143
ENSMUSG00000020919	Stat5b	-0.770865	0.00260916				ENSMUSG00000047747	Rnf150	1.813	0.00143
ENSMUSG00000087638	Gm11773	-2.62444	0.00267013				ENSMUSG00000069833	Ahnak	1.845	0.00144
ENSMUSG00000046603	Tcaim	-0.642811	0.00267081				ENSMUSG00000052942	Glis3	2.327	0.00145
ENSMUSG00000040658	Dnph1	-1.13083	0.00269683				ENSMUSG00000044337	Ackr3	2.116	0.00151
ENSMUSG00000079457	Gm7609	-2.27406	0.00272009				ENSMUSG00000024270	Slc39a6	1.248	0.00154
ENSMUSG00000038375	Trp53inp2	-1.28668	0.00274521				ENSMUSG00000041774	Ydjc	2.443	0.00155
ENSMUSG00000019818	Cd164	-0.771089	0.00275789				ENSMUSG00000086040	Wipf3	1.715	0.00157
ENSMUSG00000057497	NA	-1.09863	0.00276853				ENSMUSG00000022139	Mbnl2	1.196	0.00158
ENSMUSG00000032067	Pts	-1.24712	0.00285063				ENSMUSG00000030895	Hpx	1.517	0.00159
ENSMUSG00000029009	Mthfr	-1.44597	0.00298668				ENSMUSG00000050965	Prkca	1.052	0.00164
ENSMUSG00000042328	Hps4	-0.857366	0.00298713				ENSMUSG00000028069	Gpatch4	1.039	0.00166
ENSMUSG00000017802	Fam134c	-0.811074	0.00301539				ENSMUSG00000036564	Ndrg4	2.484	0.00166
ENSMUSG00000026626	Ppp2r5a	-0.781752	0.00302026				ENSMUSG00000002897	Il17ra	0.965	0.00168
ENSMUSG00000065911	Gm24447	-1.69947	0.00302485				ENSMUSG00000029630	Cyp3a25	1.099	0.00173
ENSMUSG00000060002	Chpt1	-0.807762	0.0030882				ENSMUSG00000026348	Acmsd	1.794	0.00173
ENSMUSG00000030107	Usp18	-1.27938	0.00316906				ENSMUSG00000034810	Scn7a	2.69	0.00176
ENSMUSG00000086140	Gm13825	-2.53304	0.0031951				ENSMUSG00000037434	Slc30a1	0.933	0.00177
ENSMUSG00000022194	Pabpn1	-1.29199	0.0032068				ENSMUSG00000029651	Mtus2	1.926	0.00178
ENSMUSG00000032528	Vipr1	-1.50419	0.00327158				ENSMUSG00000032251	Irak1bp1	1.29	0.00178
ENSMUSG00000056290	Ms4a4b	-2.02548	0.00327747				ENSMUSG00000031380	Figf	1.872	0.00181
ENSMUSG00000066258	Trim12a	-0.998199	0.00329383				ENSMUSG00000020108	Ddit4	2.513	0.00181
ENSMUSG00000085956	4930481B07Rik	-2.00974	0.00330813				ENSMUSG00000028878	Fam76a	0.882	0.00187
ENSMUSG00000026222	Sp100	-1.02122	0.00336288				ENSMUSG00000025809	Itgb1	0.68	0.00188
ENSMUSG00000020709	Adap2	-1.04701	0.00337057				ENSMUSG00000015850	Adamtsl4	1.816	0.00192
ENSMUSG00000038268	Ovca2	-1.1007	0.00339721				ENSMUSG00000022687	Boc	2.375	0.00195
ENSMUSG00000054580	Pla2r1	-1.56074	0.00346786				ENSMUSG00000042724	Map3k9	2.386	0.00196
ENSMUSG00000065824	Gm26315	-1.64873	0.00347567				ENSMUSG00000025701	Alox5	2.145	0.00196
ENSMUSG00000002346	Slc25a42	-1.06417	0.00348738				ENSMUSG00000097956	Gm26951	2.487	0.00198
ENSMUSG00000033676	Gabrb3	-2.0877	0.00348936				ENSMUSG00000001930	Vwf	1.858	0.00198
ENSMUSG00000095041	NA	-1.54345	0.00357307				ENSMUSG00000056234	Ncoa4	0.835	0.002
ENSMUSG00000058446	Znrf2	-0.789094	0.00358914				ENSMUSG00000050370	Ch25h	2.522	0.00201
ENSMUSG00000025137	Pcyt2	-0.721431	0.00359171				ENSMUSG00000028364	Tnc	2.054	0.00201
ENSMUSG00000086610	Gm15408	-1.65468	0.00359575				ENSMUSG00000025017	Pik3ap1	1.426	0.00202
ENSMUSG00000051652	Lrrc3	-0.725144	0.00360385				ENSMUSG00000062093	Gm10110	1.02	0.00202
ENSMUSG00000090942	F830016B08Rik	-1.91631	0.00374053				ENSMUSG00000000568	Hnrnpd	0.935	0.00205
ENSMUSG00000020715	Ern1	-1.17844	0.00374771				ENSMUSG00000032515	Csrnp1	1.49	0.00207
ENSMUSG00000028064	Sema4a	-0.815424	0.00384132				ENSMUSG00000087002	Gm16277	2.541	0.00213
ENSMUSG00000037922	Bank1	-1.24631	0.0038444				ENSMUSG00000037095	Lrg1	1.679	0.00214
ENSMUSG00000024155	Meiob	-1.77086	0.003851				ENSMUSG00000049103	Ccr2	2.015	0.00216
ENSMUSG00000053898	Ech1	-1.29215	0.00394966				ENSMUSG00000022389	Tef	1.401	0.00216
ENSMUSG00000082383	Gm9670	-2.27165	0.00396625				ENSMUSG00000037007	Zfp113	0.934	0.00217
ENSMUSG00000033594	Spata2l	-1.25378	0.00403577				ENSMUSG00000032135	Mcam	1.53	0.00222
ENSMUSG00000027371	Fahd2a	-0.890538	0.00405839				ENSMUSG00000032118	Fez1	2.474	0.00222
ENSMUSG00000032492	Pth1r	-1.6421	0.00409256				ENSMUSG00000032332	Col12a1	1.579	0.00226
ENSMUSG00000034911	Ushbp1	-1.3287	0.0042028				ENSMUSG00000097660	Gm26762	2.392	0.00231
ENSMUSG00000053964	Lgals4	-1.82316	0.0042103				ENSMUSG00000019278	Dpep1	2.384	0.00237
ENSMUSG00000085826	Gm15638	-0.985178	0.00421689				ENSMUSG00000039196	Orm1	1.707	0.00238
ENSMUSG00000024006	Stk38	-0.690375	0.00422983				ENSMUSG00000028683	Eif2b3	1.175	0.0024
ENSMUSG00000041625	Ggact	-0.972046	0.00422983				ENSMUSG00000074305	C230081A13Rik	0.857	0.00244
ENSMUSG00000031796	Gtl3	-0.881073	0.00426137				ENSMUSG00000055301	Adh7	0.956	0.00245
ENSMUSG00000034450	Gulo	-1.4055	0.00427511				ENSMUSG00000051483	Cbr1	1.17	0.00246
ENSMUSG00000067369	Trmt2b	-0.713026	0.00433162				ENSMUSG00000035873	Pawr	1.016	0.00248
ENSMUSG00000039364	Sectm1b	-2.48834	0.004352				ENSMUSG00000003555	Cyp17a1	2.415	0.00255
ENSMUSG00000029802	Abcg2	-0.906021	0.00436374				ENSMUSG00000032860	P2ry2	1.543	0.00258
ENSMUSG00000040483	Xaf1	-1.26982	0.00443956				ENSMUSG00000062753	AI413582	1.375	0.0026
ENSMUSG00000028536	2610528J11Rik	-0.928962	0.00445176				ENSMUSG00000042622	Maff	1.8	0.00262
ENSMUSG00000092746	Gm22179	-1.69188	0.00452861				ENSMUSG00000053684	BC048403	0.99	0.00265
ENSMUSG00000030731	Syt3	-1.94237	0.00458172				ENSMUSG00000025450	Gm9752	2.304	0.00269
ENSMUSG00000097616	1110019D14Rik	-1.75436	0.00460811				ENSMUSG00000060572	Mfap2	2.488	0.00269
ENSMUSG00000032047	Acat1	-1.02781	0.00465795				ENSMUSG00000059586	Nsmce2	0.632	0.00272
ENSMUSG00000044349	Snhg11	-1.16129	0.00466682				ENSMUSG00000073652	Apol7d	1.765	0.00276
ENSMUSG00000026179	Pnkd	-1.38067	0.00471102				ENSMUSG00000036052	Dnajb5	1.729	0.00285
ENSMUSG00000085527	Gm15535	-2.23991	0.00471724				ENSMUSG00000022437	Samm50	0.876	0.00287
ENSMUSG00000026176	Ctdsp1	-0.75864	0.00473429				ENSMUSG00000031548	Sfrp1	2.46	0.00289
ENSMUSG00000002731	Prkra	-0.924384	0.00487033				ENSMUSG00000042485	Mustn1	1.934	0.00291
ENSMUSG00000039599	Fam149b	-0.569665	0.00490457				ENSMUSG00000089929	Bcl2a1b	2.294	0.00296
ENSMUSG00000039997	NA	-1.17846	0.00495065				ENSMUSG00000022868	Ahsg	0.89	0.00305
ENSMUSG00000087368	BC065397	-1.802	0.00497597				ENSMUSG00000019179	Mdh2	0.663	0.00321
ENSMUSG00000098678	Mroh6	-2.33982	0.00504486				ENSMUSG00000049092	Gpr137c	2.429	0.00321
ENSMUSG00000079363	Gbp4	-1.51596	0.00510931				ENSMUSG00000021843	Ktn1	1.726	0.00324
ENSMUSG00000045975	C2cd2	-0.742725	0.00517361				ENSMUSG00000021133	4933426M11Rik	1.16	0.00326
ENSMUSG00000051615	Rap2a	-0.952377	0.00518949				ENSMUSG00000032431	Crtap	1.141	0.00328
ENSMUSG00000097073	9430037G07Rik	-1.66682	0.00520823				ENSMUSG00000030516	Tjp1	0.858	0.0033
ENSMUSG00000027869	Hsd3b6	-2.24871	0.0052548				ENSMUSG00000001520	Nrip2	2.418	0.00334
ENSMUSG00000020253	Ppm1m	-0.847837	0.00525993				ENSMUSG00000005054	Cstb	1.248	0.00348
ENSMUSG00000028383	Hsdl2	-1.08359	0.00528207				ENSMUSG00000042613	Pbxip1	1.801	0.00349
ENSMUSG00000025728	Pigq	-0.727509	0.00530138				ENSMUSG00000006273	Atp6v1b2	0.564	0.00354
ENSMUSG00000073940	NA	-1.80739	0.00531847				ENSMUSG00000011257	Pabpc4	0.819	0.00355
ENSMUSG00000057842	Zfp595	-1.15203	0.00533296				ENSMUSG00000040188	Scamp2	0.633	0.00369
ENSMUSG00000026175	Vil1	-2.24232	0.00536036				ENSMUSG00000097391	Mirg	2.488	0.00371
ENSMUSG00000021033	Gstz1	-0.89019	0.00537368				ENSMUSG00000036867	Smad6	1.195	0.00374
ENSMUSG00000025702	March8	-0.799277	0.00537665				ENSMUSG00000034041	Lyl1	1.673	0.00375
ENSMUSG00000009654	Oit3	-1.04853	0.00541433				ENSMUSG00000040723	Rcsd1	1.549	0.00391
ENSMUSG00000034379	Wdr5b	-0.98685	0.00547071				ENSMUSG00000053469	Tg	2.488	0.00395
ENSMUSG00000069206	Zfp874a	-1.16759	0.00547071				ENSMUSG00000087700	Gm15283	2.221	0.00398
ENSMUSG00000060657	Marf1	-0.892362	0.00552658				ENSMUSG00000019997	Ctgf	1.478	0.004
ENSMUSG00000027809	Etfdh	-1.11793	0.00564858				ENSMUSG00000030505	Prmt3	0.805	0.00412
ENSMUSG00000029482	Aacs	-1.74143	0.00565882				ENSMUSG00000030717	Nupr1	1.569	0.00422
ENSMUSG00000034382	AI661453	-0.890897	0.00581689				ENSMUSG00000001670	Tat	1.516	0.0043
ENSMUSG00000044934	Zfp367	-1.11329	0.00585922				ENSMUSG00000000776	Polr3d	0.909	0.00432
ENSMUSG00000074519	Etohi1	-1.16191	0.00604035				ENSMUSG00000040710	St8sia4	1.439	0.00436
ENSMUSG00000052676	Zmat1	-1.50013	0.00607081				ENSMUSG00000039458	Mtmr12	0.721	0.00436
ENSMUSG00000026888	Grb14	-1.00005	0.00618699				ENSMUSG00000034586	Hid1	1.62	0.0044
ENSMUSG00000021203	Otub2	-1.2496	0.00633772				ENSMUSG00000021596	Mctp1	2.101	0.00445
ENSMUSG00000097915	A330009N23Rik	-2.04117	0.00637946				ENSMUSG00000015652	Steap1	2.068	0.00452
ENSMUSG00000072676	NA	-1.28362	0.00640154				ENSMUSG00000024074	Crim1	1.252	0.00461
ENSMUSG00000039159	Ube2h	-0.838787	0.00656827				ENSMUSG00000058392	Rrp1b	1.225	0.00461
ENSMUSG00000029269	Sult1b1	-1.05894	0.00659114				ENSMUSG00000082179	Gm11407	2.103	0.0049
ENSMUSG00000022668	Gtpbp8	-1.01654	0.00659532				ENSMUSG00000066554	Gm10167	1.176	0.00495
ENSMUSG00000075463	4930594M22Rik	-1.114	0.00682801				ENSMUSG00000044177	Wfikkn2	2.461	0.00498
ENSMUSG00000076498	Trbc2	-2.29824	0.00683052				ENSMUSG00000032085	Tagln	1.641	0.00505
ENSMUSG00000026792	Lrsam1	-1.02814	0.0068874				ENSMUSG00000052934	Fbxo31	1.449	0.0051
ENSMUSG00000006476	Nsmf	-1.08083	0.00689361				ENSMUSG00000021665	Hexb	1.031	0.00512
ENSMUSG00000030788	Rnf141	-0.783773	0.00689508				ENSMUSG00000048126	Col6a3	1.275	0.00516
ENSMUSG00000041468	Gpr12	-2.3974	0.00692475				ENSMUSG00000028906	Epb4.1	0.972	0.00518
ENSMUSG00000017754	Pltp	-1.04715	0.00700745				ENSMUSG00000029093	Sorcs2	2.471	0.00518
ENSMUSG00000084788	Gm11342	-2.37649	0.00712672				ENSMUSG00000001056	Nhp2	0.956	0.00525
ENSMUSG00000083239	Mup-ps1	-2.36813	0.00758225				ENSMUSG00000026558	Uck2	1.13	0.00527
ENSMUSG00000052407	Ccdc171	-1.0677	0.0076475				ENSMUSG00000058881	Zfp516	1.245	0.00527
ENSMUSG00000086128	1700091E21Rik	-2.20585	0.00774341				ENSMUSG00000060029	4930473A02Rik	2.047	0.00531
ENSMUSG00000005907	Pex1	-0.78998	0.00780396				ENSMUSG00000028451	1700022I11Rik	2.053	0.00533
ENSMUSG00000034108	Ccs	-0.804774	0.00780872				ENSMUSG00000033285	Wdr3	0.849	0.00534
ENSMUSG00000002661	Alkbh7	-0.953778	0.00789556				ENSMUSG00000030662	Ipo5	1.053	0.00535
ENSMUSG00000021944	Gata4	-0.916737	0.00797769				ENSMUSG00000026355	Mcm6	1.288	0.00538
ENSMUSG00000031860	Pbx4	-1.93639	0.0080452				ENSMUSG00000061666	Gdpd1	1.32	0.00541
ENSMUSG00000086544	Gm13704	-1.67552	0.00805438				ENSMUSG00000023367	Tmem176a	1.131	0.00541
ENSMUSG00000056698	Elmod3	-0.861	0.00805743				ENSMUSG00000034161	Scx	2.461	0.00541
ENSMUSG00000002324	Rec8	-1.7262	0.00805968				ENSMUSG00000074364	Ehd2	1.692	0.00549
ENSMUSG00000081058	NA	-1.67753	0.00805968				ENSMUSG00000017929	B4galt5	1.241	0.0057
ENSMUSG00000038836	Agbl3	-1.03552	0.00806834				ENSMUSG00000067389	Gm17080	2.3	0.00571
ENSMUSG00000078896	NA	-0.992328	0.00815718				ENSMUSG00000027254	Map1a	2.219	0.00576
ENSMUSG00000096929	A330023F24Rik	-1.57317	0.0082164				ENSMUSG00000032324	Tspan3	1.401	0.00576
ENSMUSG00000037108	Zcwpw1	-1.57431	0.00823209				ENSMUSG00000031562	Dctd	2.283	0.00577
ENSMUSG00000092341	Malat1	-1.33153	0.00829872				ENSMUSG00000000058	Cav2	1.025	0.00583
ENSMUSG00000092416	Zfp141	-1.21632	0.00844848				ENSMUSG00000036545	Adamts2	1.798	0.00586
ENSMUSG00000034171	Faah	-0.754482	0.00846298				ENSMUSG00000032411	Tfdp2	1.689	0.00588
ENSMUSG00000027180	Fbxo3	-0.564057	0.00851829				ENSMUSG00000001403	Ube2c	2.186	0.0059
ENSMUSG00000032249	Anp32a	-0.747126	0.00851829				ENSMUSG00000022987	Zfp641	2.152	0.00593
ENSMUSG00000043068	Fam89a	-1.79943	0.00857526				ENSMUSG00000044768	D1Ertd622e	0.825	0.00595
ENSMUSG00000040033	Stat2	-1.30657	0.00865925				ENSMUSG00000031434	Morc4	1.173	0.00596
ENSMUSG00000069208	Zfp825	-1.03201	0.00866007				ENSMUSG00000033917	Gde1	0.929	0.00597
ENSMUSG00000057777	Mab21l2	-2.26338	0.00866764				ENSMUSG00000028789	Adc	1.559	0.00606
ENSMUSG00000039831	Arhgap29	-0.743029	0.00879288				ENSMUSG00000053522	Lgals7	2.432	0.00612
ENSMUSG00000003948	Mmd	-0.977077	0.00880244				ENSMUSG00000020892	Aloxe3	2.376	0.00621
ENSMUSG00000098447	NA	-2.16597	0.00892286				ENSMUSG00000021662	Arhgef28	2.363	0.00633
ENSMUSG00000078889	NA	-1.06203	0.0090627				ENSMUSG00000028011	Tdo2	0.94	0.00636
ENSMUSG00000025860	Xiap	-1.13452	0.00910909				ENSMUSG00000029223	Uchl1	2.35	0.0066
ENSMUSG00000041912	Tdrkh	-1.34706	0.00911556				ENSMUSG00000020706	Ftsj3	0.949	0.0066
ENSMUSG00000029729	Zkscan1	-0.698807	0.00916124				ENSMUSG00000001794	Capns1	0.625	0.00669
ENSMUSG00000025353	NA	-0.92981	0.00924936				ENSMUSG00000054717	Hmgb2	0.986	0.00672
ENSMUSG00000030771	Micalcl	-1.62932	0.0094844				ENSMUSG00000030413	Pglyrp1	1.927	0.00674
ENSMUSG00000097413	A830052D11Rik	-1.68359	0.00949971				ENSMUSG00000009207	Lnp	1.009	0.00684
ENSMUSG00000089235	Gm23119	-1.37682	0.00954847				ENSMUSG00000060716	Plekhh1	2.052	0.00687
ENSMUSG00000056666	Retsat	-1.52479	0.0096326				ENSMUSG00000086432	B430119L08Rik	1.951	0.0069
ENSMUSG00000085028	Slc2a4rg-ps	-1.72384	0.00982092				ENSMUSG00000021958	Pinx1	0.955	0.00708
ENSMUSG00000020258	Glyctk	-0.766896	0.0098354				ENSMUSG00000002384	Bmp8b	2.297	0.00714
ENSMUSG00000024948	Map4k2	-0.893118	0.00991086				ENSMUSG00000032228	Tcf12	0.624	0.00725
ENSMUSG00000037348	Paqr7	-1.44345	0.00992289				ENSMUSG00000020393	Kremen1	1.374	0.00727
ENSMUSG00000055065	Ddx17	-1.32302	0.00995051				ENSMUSG00000028555	Ttc39a	1.732	0.00728
ENSMUSG00000091366	Gm17040	-1.91776	0.00995051				ENSMUSG00000021062	Rab15	2.387	0.00742
ENSMUSG00000025193	Cutc	-0.814526	0.00996327				ENSMUSG00000029086	Prom1	2.06	0.00743
ENSMUSG00000050103	Agmo	-0.926864	0.0100806				ENSMUSG00000092086	Gm6793	0.877	0.00752
ENSMUSG00000038539	Atf5	-1.06071	0.0101509				ENSMUSG00000039013	Siglec5	2.263	0.00754
ENSMUSG00000036986	Pml	-0.922959	0.0102134				ENSMUSG00000052609	Plekhg3	0.823	0.00763
ENSMUSG00000063787	Chchd1	-0.898741	0.0102663				ENSMUSG00000075012	Fjx1	2.369	0.00764
ENSMUSG00000028145	Them4	-0.876357	0.0103719				ENSMUSG00000054196	Cthrc1	2.376	0.0077
ENSMUSG00000040350	Trim7	-1.08116	0.0104018				ENSMUSG00000039787	Cercam	2.076	0.0079
ENSMUSG00000038884	A230050P20Rik	-1.26299	0.0104182				ENSMUSG00000003316	Glg1	1.088	0.00811
ENSMUSG00000074219	Gm10644	-1.50945	0.0105369				ENSMUSG00000046058	Eid2	1.629	0.0082
ENSMUSG00000099021	NA	-1.36311	0.0105648				ENSMUSG00000029467	Atp2a2	1.315	0.00822
ENSMUSG00000068522	Aard	-1.85316	0.0108222				ENSMUSG00000038679	Trps1	1.551	0.00823
ENSMUSG00000056228	Cars2	-0.977761	0.0109709				ENSMUSG00000019923	Zwint	0.544	0.00824
ENSMUSG00000079505	Gm11131	-1.21262	0.0109928				ENSMUSG00000059540	Tcea2	1.371	0.0083
ENSMUSG00000098037	Gm7765	-2.28135	0.0110751				ENSMUSG00000038525	Armc10	0.761	0.00832
ENSMUSG00000035329	Fbxo33	-0.740969	0.0111235				ENSMUSG00000079716	Map3k4	2.235	0.00832
ENSMUSG00000086205	Gm12679	-2.28113	0.0111666				ENSMUSG00000074582	Arfgef2	0.801	0.00836
ENSMUSG00000044751	Gm12231	-0.853721	0.0112193				ENSMUSG00000012350	Ehf	2.139	0.00837
ENSMUSG00000064220	NA	-0.87636	0.0113155				ENSMUSG00000025190	Got1	1.652	0.00845
ENSMUSG00000053897	Slc39a8	-0.816046	0.0113406				ENSMUSG00000034282	Evpl	2.209	0.00846
ENSMUSG00000038010	Ccdc138	-1.31191	0.0116606				ENSMUSG00000032806	Slc10a3	0.916	0.00849
ENSMUSG00000038831	Ralgps1	-1.38115	0.0116947				ENSMUSG00000001785	Pwp1	0.919	0.00856
ENSMUSG00000016344	Ppdpf	-0.946613	0.0117332				ENSMUSG00000058922	Gm10052	1.147	0.00856
ENSMUSG00000027579	Srms	-1.63828	0.0117864				ENSMUSG00000038415	Foxq1	1.346	0.00863
ENSMUSG00000076490	Trbc1	-2.18468	0.0117899				ENSMUSG00000029821	Dfna5	1.624	0.00868
ENSMUSG00000068854	Hist2h2be	-1.37091	0.0118435				ENSMUSG00000024413	Npc1	1.118	0.00892
ENSMUSG00000024843	Chka	-0.974187	0.0118851				ENSMUSG00000043962	Thrap3	0.708	0.00906
ENSMUSG00000028399	Ptprd	-0.832934	0.011916				ENSMUSG00000049550	Clip1	1.489	0.00908
ENSMUSG00000099250	NA	-1.35221	0.011916				ENSMUSG00000021500	Ddx46	0.885	0.00918
ENSMUSG00000045092	S1pr1	-0.997489	0.0121157				ENSMUSG00000013921	Clip3	2.082	0.00934
ENSMUSG00000026368	F13b	-0.709019	0.0122985				ENSMUSG00000036617	Etl4	1.129	0.00941
ENSMUSG00000010609	Psen2	-0.783793	0.0124069				ENSMUSG00000026043	Col3a1	1.619	0.00942
ENSMUSG00000089659	Gm3470	-0.920826	0.0124069				ENSMUSG00000087006	Gm13889	1.382	0.00942
ENSMUSG00000005674	Tomm40l	-0.930518	0.0124474				ENSMUSG00000001552	Jup	1.118	0.00955
ENSMUSG00000041261	Car8	-0.969722	0.0125127				ENSMUSG00000029014	Dnajc2	0.635	0.00979
ENSMUSG00000095975	NA	-2.1337	0.0125223				ENSMUSG00000056310	Tyw1	0.749	0.00979
ENSMUSG00000020743	Mif4gd	-0.677956	0.0125335				ENSMUSG00000026223	Itm2c	0.661	0.00983
ENSMUSG00000036093	Arl5a	-0.892228	0.0125645				ENSMUSG00000058755	Osm	2.296	0.01
ENSMUSG00000051116	Gm8121	-1.06484	0.0125645				ENSMUSG00000026483	Fam129a	1.183	0.01015
ENSMUSG00000069755	Zfp125	-0.824372	0.0125645				ENSMUSG00000027955	Fam198b	1.793	0.0102
ENSMUSG00000037944	Ccr7	-2.17559	0.0127287				ENSMUSG00000025591	Tma16	0.963	0.01024
ENSMUSG00000048371	Pdp2	-1.06067	0.0129618				ENSMUSG00000005718	Tfap4	0.851	0.01026
ENSMUSG00000085379	2310058D17Rik	-1.43893	0.0129618				ENSMUSG00000038859	Baiap2l1	0.706	0.01037
ENSMUSG00000023960	Enpp5	-0.629791	0.0130332				ENSMUSG00000084897	Gm14226	2.16	0.01038
ENSMUSG00000078908	Mon1b	-0.818925	0.0130645				ENSMUSG00000034612	Chst11	2.135	0.01046
ENSMUSG00000019989	Enpp3	-0.645092	0.0131726				ENSMUSG00000058126	Tpm3-rs7	1.049	0.01054
ENSMUSG00000032827	Ppp1r9a	-1.10762	0.0132464				ENSMUSG00000029777	Gars	0.767	0.01056
ENSMUSG00000022244	Amacr	-1.08224	0.0132583				ENSMUSG00000074971	Fibin	1.612	0.0107
ENSMUSG00000040651	D14Abb1e	-1.0172	0.013493				ENSMUSG00000031740	Mmp2	2.023	0.01073
ENSMUSG00000095588	Gm12350	-0.683399	0.013651				ENSMUSG00000095865	Gm13237	1.246	0.01082
ENSMUSG00000084983	Gm11789	-1.21122	0.0136992				ENSMUSG00000035561	Aldh1b1	1.121	0.01094
ENSMUSG00000026638	Irf6	-1.12368	0.0137203				ENSMUSG00000021876	Rnase4	1.149	0.01097
ENSMUSG00000021573	Tppp	-1.54123	0.0137404				ENSMUSG00000033054	Npat	0.733	0.01097
ENSMUSG00000037465	Klf10	-1.56513	0.0137613				ENSMUSG00000023805	Synj2	1.609	0.01106
ENSMUSG00000032602	Slc25a20	-0.962584	0.0139196				ENSMUSG00000021260	Hhipl1	2.232	0.01109
ENSMUSG00000074824	Rslcan18	-1.82233	0.0140991				ENSMUSG00000075591	Gm10874	1.741	0.01126
ENSMUSG00000082248	Gm13161	-1.94327	0.0141477				ENSMUSG00000014470	Rnf166	0.74	0.01129
ENSMUSG00000072772	Grcc10	-0.970654	0.0141615				ENSMUSG00000020656	Grhl1	1.78	0.01147
ENSMUSG00000049657	Zbtb5	-0.869953	0.0141994				ENSMUSG00000024548	Setbp1	2.083	0.01147
ENSMUSG00000043760	Pkhd1	-1.34202	0.0145327				ENSMUSG00000060591	NA	1.054	0.01168
ENSMUSG00000056487	Mettl7a2	-1.64943	0.014584				ENSMUSG00000001151	Pcnt	1.55	0.01178
ENSMUSG00000029471	Camkk2	-0.850803	0.014695				ENSMUSG00000011148	Adssl1	1.755	0.01182
ENSMUSG00000020182	Ddc	-0.941356	0.0149132				ENSMUSG00000039286	Fndc3b	0.929	0.01188
ENSMUSG00000020021	Fgd6	-0.845939	0.0149284				ENSMUSG00000028883	Sema3a	1.822	0.01198
ENSMUSG00000032387	NA	-1.01655	0.0149645				ENSMUSG00000080981	Gm12161	1.256	0.01229
ENSMUSG00000015536	Mocs2	-0.781695	0.0150318				ENSMUSG00000090084	Srpx	1.939	0.0123
ENSMUSG00000085977	Gm5970	-1.63718	0.0152605				ENSMUSG00000022255	Mtdh	0.868	0.01242
ENSMUSG00000085972	1110028F11Rik	-1.21631	0.0153544				ENSMUSG00000000305	Cdh4	1.552	0.01243
ENSMUSG00000047502	Mroh7	-2.10015	0.0153923				ENSMUSG00000029686	Cul1	0.6	0.01243
ENSMUSG00000028459	Cd72	-1.30442	0.0154617				ENSMUSG00000026707	Nsun6	0.807	0.01246
ENSMUSG00000024440	Pcdh12	-1.34185	0.0155046				ENSMUSG00000039917	Rhbdd2	0.877	0.01252
ENSMUSG00000039264	Gimap3	-1.78768	0.0157205				ENSMUSG00000020315	Sptbn1	0.728	0.01255
ENSMUSG00000022656	Pvrl3	-0.761349	0.0158362				ENSMUSG00000038349	Plcl1	1.794	0.01256
ENSMUSG00000024601	Isoc1	-1.09591	0.0158678				ENSMUSG00000003848	Nob1	0.866	0.01264
ENSMUSG00000091648	C2cd4d	-2.00727	0.0158774				ENSMUSG00000024661	Fth1	0.634	0.01266
ENSMUSG00000079227	Ccr5	-1.22853	0.0159171				ENSMUSG00000042129	Rassf4	0.93	0.01268
ENSMUSG00000015879	Fam184b	-2.12365	0.0160325				ENSMUSG00000016319	Slc25a5	0.767	0.01269
ENSMUSG00000033826	Dnah8	-1.82539	0.0160542				ENSMUSG00000049971	Glt1d1	0.938	0.01275
ENSMUSG00000054836	Elp6	-0.946743	0.0161127				ENSMUSG00000017299	Dnttip1	0.78	0.01285
ENSMUSG00000004500	Zfp324	-1.37662	0.0161257				ENSMUSG00000097417	Gm26669	1.385	0.01288
ENSMUSG00000068551	Zfp467	-0.928897	0.0162041				ENSMUSG00000003458	Ncstn	0.76	0.01296
ENSMUSG00000044986	Tst	-0.914311	0.0162613				ENSMUSG00000037907	Ankrd13b	1.537	0.01298
ENSMUSG00000026589	Sec16b	-0.620913	0.0163175				ENSMUSG00000089961	Gm16567	1.513	0.01317
ENSMUSG00000034509	Mad2l1bp	-0.727557	0.0164264				ENSMUSG00000020130	Tbc1d15	0.648	0.01319
ENSMUSG00000057596	Trim30d	-1.1597	0.0164264				ENSMUSG00000028656	Cap1	0.523	0.01322
ENSMUSG00000041530	Ago1	-0.761923	0.0164468				ENSMUSG00000030557	Mef2a	0.969	0.01343
ENSMUSG00000053141	Ptprt	-1.98985	0.0165607				ENSMUSG00000022186	Oxct1	1.619	0.0135
ENSMUSG00000070392	Gm20634	-1.76838	0.0165607				ENSMUSG00000027803	Wwtr1	0.861	0.01357
ENSMUSG00000029217	Tec	-0.785592	0.0166036				ENSMUSG00000074578	1500012F01Rik	1.231	0.01357
ENSMUSG00000074476	Spc24	-0.988949	0.0167101				ENSMUSG00000038563	Eftud1	0.704	0.01366
ENSMUSG00000097184	4632428C04Rik	-1.22496	0.0167506				ENSMUSG00000032374	Plod2	1.653	0.01369
ENSMUSG00000014418	Hps5	-0.739091	0.0167977				ENSMUSG00000079470	Utp14b	1.612	0.0138
ENSMUSG00000026227	2810459M11Rik	-0.765609	0.0168249				ENSMUSG00000085049	A230071N21Rik	2.219	0.0138
ENSMUSG00000073877	NA	-1.846	0.0168678				ENSMUSG00000027520	Zdbf2	2.222	0.01391
ENSMUSG00000024425	Ndfip1	-0.693639	0.0172616				ENSMUSG00000020334	Slc22a4	1.3	0.01412
ENSMUSG00000036639	Nudt1	-1.18527	0.0174715				ENSMUSG00000039985	Fam60a	1.007	0.01441
ENSMUSG00000039485	Tspyl4	-1.1022	0.0176186				ENSMUSG00000039316	Rftn1	1.085	0.01445
ENSMUSG00000062783	NA	-1.8389	0.0176186				ENSMUSG00000034647	Ankrd12	0.969	0.01481
ENSMUSG00000046671	Mtfr1l	-0.416059	0.0177844				ENSMUSG00000027488	Snta1	1.422	0.01491
ENSMUSG00000090935	Synj2bp	-0.798778	0.0177844				ENSMUSG00000002688	Prkd1	2.179	0.01496
ENSMUSG00000086813	Gm13657	-1.56564	0.0180588				ENSMUSG00000078763	Slfn1	1.598	0.01497
ENSMUSG00000027984	Hadh	-0.988266	0.0182363				ENSMUSG00000070332	4933422H20Rik	1.385	0.01516
ENSMUSG00000024780	Cdc37l1	-0.704154	0.0182936				ENSMUSG00000021367	Edn1	1.607	0.01526
ENSMUSG00000036073	Galt	-0.754378	0.0184762				ENSMUSG00000032435	Dync1li1	0.869	0.01526
ENSMUSG00000039242	B3galnt2	-1.18698	0.0185896				ENSMUSG00000090625	Gm20721	1.76	0.01528
ENSMUSG00000001482	Def8	-0.427862	0.0187516				ENSMUSG00000029594	Rbm19	1.02	0.01535
ENSMUSG00000037697	Ddhd1	-0.754322	0.0191425				ENSMUSG00000086935	Gm15956	2.08	0.01535
ENSMUSG00000030126	Tmcc1	-0.598789	0.0191891				ENSMUSG00000061032	Rrp1	0.678	0.01541
ENSMUSG00000035868	3110052M02Rik	-1.30371	0.0192206				ENSMUSG00000021222	Dcaf4	1.042	0.01543
ENSMUSG00000043931	Gimap7	-2.12904	0.0192206				ENSMUSG00000029599	Ddx54	0.749	0.01543
ENSMUSG00000026870	Cutal	-1.17645	0.0192952				ENSMUSG00000017144	Rnd3	0.777	0.01553
ENSMUSG00000060371	Caln1	-1.06012	0.0193102				ENSMUSG00000029228	Lnx1	1.926	0.01554
ENSMUSG00000021495	Fam193b	-1.19327	0.0193798				ENSMUSG00000037904	Ankrd9	1.661	0.01554
ENSMUSG00000032512	Wdr48	-0.565947	0.0194769				ENSMUSG00000041995	Zbed3	0.694	0.01554
ENSMUSG00000035495	Tstd2	-0.628859	0.0194798				ENSMUSG00000060098	Prmt7	0.653	0.01554
ENSMUSG00000054723	Vmac	-0.787799	0.019558				ENSMUSG00000036427	Gpi1	0.972	0.01558
ENSMUSG00000030122	Ptms	-0.907073	0.0197458				ENSMUSG00000078566	Bnip3	0.871	0.0156
ENSMUSG00000019952	Poc1b	-0.619525	0.0198101				ENSMUSG00000050896	Rtn4rl2	2.188	0.0156
ENSMUSG00000029826	Zc3hav1	-0.766285	0.0199856				ENSMUSG00000026837	Col5a1	1.374	0.01572
ENSMUSG00000030004	Nat8	-1.24842	0.0200158				ENSMUSG00000027670	Ocstamp	1.695	0.01574
ENSMUSG00000074794	Arrdc3	-1.43992	0.0201999				ENSMUSG00000014813	Stc1	2.14	0.01585
ENSMUSG00000073889	Il11ra1	-0.643655	0.0202969				ENSMUSG00000038612	Mcl1	0.632	0.01596
ENSMUSG00000087424	5730405O15Rik	-1.70393	0.0203542				ENSMUSG00000008668	Rps18	0.914	0.016
ENSMUSG00000025369	Smarcc2	-0.548599	0.020422				ENSMUSG00000024376	Epb4.1l4a	1.83	0.016
ENSMUSG00000070997	1700055D18Rik	-1.27563	0.0204868				ENSMUSG00000025027	Xpnpep1	0.61	0.01603
ENSMUSG00000022504	Ciita	-1.78089	0.0205796				ENSMUSG00000052727	Map1b	1.869	0.01603
ENSMUSG00000054072	Iigp1	-1.46726	0.0206115				ENSMUSG00000059796	Eif4a1	0.866	0.01623
ENSMUSG00000086474	9130204K15Rik	-1.61188	0.0206561				ENSMUSG00000038446	Cdc40	0.563	0.01631
ENSMUSG00000002475	Abhd3	-1.0038	0.0206875				ENSMUSG00000034255	Arhgap27	1.445	0.01644
ENSMUSG00000091985	Gm17354	-1.51358	0.0207352				ENSMUSG00000016946	Kctd5	0.701	0.01646
ENSMUSG00000016128	Stard13	-0.893057	0.020789				ENSMUSG00000029201	Ugdh	0.935	0.01648
ENSMUSG00000034006	Pqlc1	-0.881337	0.020789				ENSMUSG00000030219	Erp27	1.943	0.01648
ENSMUSG00000072972	Adam4	-1.89356	0.0208545				ENSMUSG00000058793	Cds2	0.795	0.01663
ENSMUSG00000057778	Cyb5d2	-0.970064	0.0209359				ENSMUSG00000049076	Acap2	0.499	0.01663
ENSMUSG00000001103	Sebox	-1.72943	0.0209855				ENSMUSG00000030685	Kctd13	1.113	0.01665
ENSMUSG00000045930	Clec14a	-1.22026	0.0210169				ENSMUSG00000022876	Samsn1	1.426	0.01673
ENSMUSG00000074829	2010315B03Rik	-0.769907	0.0210691				ENSMUSG00000062081	Gm6055	0.933	0.0168
ENSMUSG00000038150	NA	-0.53008	0.0210928				ENSMUSG00000021178	Psmc1	0.714	0.01697
ENSMUSG00000027259	Adal	-0.750944	0.0211503				ENSMUSG00000021109	Hif1a	0.657	0.01709
ENSMUSG00000071649	B3gat3	-0.786584	0.0212103				ENSMUSG00000000982	Ccl3	2.048	0.01724
ENSMUSG00000040966	Slc22a2	-1.97226	0.0214106				ENSMUSG00000028634	Hivep3	1.236	0.01726
ENSMUSG00000032086	Bace1	-0.985446	0.0214744				ENSMUSG00000053664	Uck2	1.375	0.01726
ENSMUSG00000046447	Camk2n1	-0.704392	0.0215873				ENSMUSG00000029415	Sdad1	0.903	0.01741
ENSMUSG00000050714	Zbtb26	-1.02733	0.0217655				ENSMUSG00000021579	Lrrc14b	1.966	0.01744
ENSMUSG00000042642	Flad1	-0.506805	0.0220274				ENSMUSG00000046694	Fam46b	1.951	0.01748
ENSMUSG00000025889	Snca	-1.78216	0.0225808				ENSMUSG00000056612	Ppp1r14b	1.201	0.01749
ENSMUSG00000049858	Suox	-0.776821	0.0225808				ENSMUSG00000045502	Niacr1	1.758	0.01755
ENSMUSG00000078901	NA	-0.923437	0.0225808				ENSMUSG00000024527	Afg3l2	0.574	0.01756
ENSMUSG00000047638	Nr1h4	-0.837978	0.0225846				ENSMUSG00000031169	Porcn	0.948	0.01764
ENSMUSG00000090086	AI480526	-1.5743	0.0226298				ENSMUSG00000052384	Nrros	0.768	0.01774
ENSMUSG00000029911	Ssbp1	-0.660378	0.0228379				ENSMUSG00000031594	Fgl1	1.491	0.01778
ENSMUSG00000057880	Abat	-0.521235	0.0228379				ENSMUSG00000036745	Ttll7	1.81	0.01782
ENSMUSG00000032679	Cd59a	-0.744538	0.0229372				ENSMUSG00000044155	Naa38	0.683	0.01788
ENSMUSG00000040035	Disp2	-1.64599	0.0229686				ENSMUSG00000024253	Dync2li1	1.16	0.01815
ENSMUSG00000027080	Med19	-0.837077	0.0229924				ENSMUSG00000024732	Ccdc86	0.961	0.01817
ENSMUSG00000047963	Stbd1	-0.907191	0.0230346				ENSMUSG00000073674	Gm6644	0.886	0.01824
ENSMUSG00000093828	NA	-1.97302	0.0230346				ENSMUSG00000057614	Gnai1	1.264	0.01829
ENSMUSG00000085227	6330418K02Rik	-1.15622	0.0232032				ENSMUSG00000066894	Vsig10	1.168	0.01857
ENSMUSG00000008575	Nfib	-0.732254	0.0232218				ENSMUSG00000024750	Zfand5	0.543	0.0188
ENSMUSG00000029649	Pomp	-0.667747	0.0232883				ENSMUSG00000019943	Atp2b1	0.864	0.01889
ENSMUSG00000020935	Dcakd	-0.612375	0.0233439				ENSMUSG00000040473	A330021E22Rik	1.749	0.01893
ENSMUSG00000082588	Gm15443	-0.977625	0.023383				ENSMUSG00000024404	Riok3	0.518	0.01894
ENSMUSG00000085622	3110056K07Rik	-1.4955	0.0236168				ENSMUSG00000013089	Etv5	0.92	0.01898
ENSMUSG00000029029	Wrap73	-0.823834	0.0236262				ENSMUSG00000026156	B3gat2	1.949	0.01922
ENSMUSG00000027628	Aar2	-0.467314	0.0236393				ENSMUSG00000055254	Ntrk2	2.037	0.01936
ENSMUSG00000031820	Babam1	-0.515632	0.0236978				ENSMUSG00000097554	Gm26825	1.7	0.01938
ENSMUSG00000027601	Mtfr1	-0.560592	0.0237282				ENSMUSG00000028869	Gnl2	0.935	0.01938
ENSMUSG00000089774	Slc5a3	-1.10014	0.0237532				ENSMUSG00000030245	Golt1b	0.828	0.01939
ENSMUSG00000075054	Yae1d1	-0.785795	0.0238514				ENSMUSG00000085795	Zfp703	1.201	0.01944
ENSMUSG00000002289	Angptl4	-0.683894	0.023973				ENSMUSG00000006360	Crip1	1.464	0.01946
ENSMUSG00000023904	Hcfc1r1	-0.829872	0.0240654				ENSMUSG00000000631	Myo18a	1.176	0.01946
ENSMUSG00000064202	4430402I18Rik	-1.48802	0.0242177				ENSMUSG00000030541	Idh2	1.015	0.01971
ENSMUSG00000032596	Uba7	-1.16623	0.0242558				ENSMUSG00000031101	Sash3	1.096	0.01974
ENSMUSG00000054708	Ankrd24	-0.892633	0.0246021				ENSMUSG00000021939	Ctsb	0.632	0.01975
ENSMUSG00000053559	Smagp	-1.10438	0.0246471				ENSMUSG00000024312	Wdr46	0.65	0.01979
ENSMUSG00000039982	Dtx4	-1.10328	0.0248205				ENSMUSG00000026740	Dnajc1	0.56	0.01986
ENSMUSG00000050854	Tmem125	-0.791798	0.0250675				ENSMUSG00000048027	Rgmb	1.241	0.01989
ENSMUSG00000086494	2210417A02Rik	-1.41926	0.0252327				ENSMUSG00000004040	Stat3	0.769	0.0199
ENSMUSG00000027261	Hao1	-1.96065	0.0253332				ENSMUSG00000007836	Hnrnpa0	0.522	0.0201
ENSMUSG00000032298	Neil1	-1.26789	0.0253963				ENSMUSG00000035673	Sbno2	0.786	0.02024
ENSMUSG00000052435	Cebpe	-1.45589	0.0257479				ENSMUSG00000024805	Pcgf5	1.014	0.0203
ENSMUSG00000029600	1110008J03Rik	-0.841598	0.0261861				ENSMUSG00000090698	Apold1	1.562	0.02045
ENSMUSG00000032093	Cd3e	-1.77963	0.026434				ENSMUSG00000046387	Pcdhb17	1.793	0.02049
ENSMUSG00000032396	Dis3l	-0.665191	0.026434				ENSMUSG00000090124	Ugt1a7c	2.047	0.0205
ENSMUSG00000035769	Xylb	-0.65165	0.026434				ENSMUSG00000002319	Ipo4	0.748	0.02054
ENSMUSG00000040738	Ints8	-0.644769	0.026434				ENSMUSG00000014602	Kif1a	1.925	0.02058
ENSMUSG00000007035	Msh5	-1.42147	0.0264705				ENSMUSG00000085278	Gm12841	1.971	0.02058
ENSMUSG00000005465	Il27ra	-1.47348	0.0265604				ENSMUSG00000087327	Gm15884	1.779	0.02058
ENSMUSG00000072680	NA	-1.15019	0.0266028				ENSMUSG00000041747	Utp15	0.547	0.02069
ENSMUSG00000074909	Ranbp6	-0.630712	0.0266699				ENSMUSG00000024539	Ptpn2	0.678	0.02094
ENSMUSG00000078879	NA	-0.961994	0.0267				ENSMUSG00000042029	Ncapg2	1.3	0.02095
ENSMUSG00000087413	Gm11266	-1.61231	0.0267536				ENSMUSG00000063870	Chd4	0.733	0.02099
ENSMUSG00000039246	Lyplal1	-0.957099	0.0270066				ENSMUSG00000052798	Nup107	0.802	0.02102
ENSMUSG00000030846	Tial1	-0.537839	0.0270211				ENSMUSG00000021750	Fam107a	1.715	0.02115
ENSMUSG00000010358	Ifi35	-0.934642	0.0272762				ENSMUSG00000028337	Coro2a	1.444	0.02119
ENSMUSG00000056411	Gm12500	-1.59118	0.0272762				ENSMUSG00000097472	Gm26586	2.075	0.02119
ENSMUSG00000097863	1010001B22Rik	-1.7716	0.0273063				ENSMUSG00000032883	Acsl3	0.987	0.02121
ENSMUSG00000015377	Dennd6b	-0.934574	0.027373				ENSMUSG00000059288	Cdyl	0.904	0.02159
ENSMUSG00000001983	Taco1	-0.883858	0.0275169				ENSMUSG00000032184	Lysmd2	1.628	0.02172
ENSMUSG00000046062	Ppp1r15b	-0.542292	0.0275169				ENSMUSG00000004768	Rab23	0.836	0.02177
ENSMUSG00000005501	Usp40	-0.742435	0.02769				ENSMUSG00000030738	Eif3c	0.734	0.02218
ENSMUSG00000018415	Gid4	-0.70403	0.0278038				ENSMUSG00000032178	Ilf3	0.601	0.02227
ENSMUSG00000006241	Ccdc159	-1.32458	0.0278172				ENSMUSG00000042379	Esm1	1.651	0.02234
ENSMUSG00000028085	Pet112	-1.0974	0.0279334				ENSMUSG00000026072	Il1r1	1.22	0.02235
ENSMUSG00000097415	AU020206	-1.45512	0.0280184				ENSMUSG00000019877	Serinc1	0.73	0.02244
ENSMUSG00000079355	Ackr4	-1.87868	0.0281544				ENSMUSG00000021890	Eaf1	0.549	0.02249
ENSMUSG00000022516	Nudt16l1	-0.937349	0.0281585				ENSMUSG00000030987	Stim1	1.197	0.02251
ENSMUSG00000015247	Nipsnap3b	-0.827394	0.0281984				ENSMUSG00000001918	Slc1a5	1.283	0.02255
ENSMUSG00000060422	Olfr1034	-1.77938	0.0283961				ENSMUSG00000008435	Rdh13	1.005	0.02258
ENSMUSG00000047631	Apof	-0.949912	0.0284095				ENSMUSG00000032350	Gclc	0.965	0.02265
ENSMUSG00000038188	Scarf1	-0.964129	0.0284892				ENSMUSG00000081600	Gm12286	0.893	0.02275
ENSMUSG00000043789	Vwce	-0.697595	0.028653				ENSMUSG00000033453	Adamts15	1.676	0.02278
ENSMUSG00000028689	Ccdc163	-1.05933	0.0286949				ENSMUSG00000026885	Ttll11	1.946	0.02282
ENSMUSG00000090035	Galnt4	-0.814433	0.0287552				ENSMUSG00000030255	Sspn	1.698	0.02288
ENSMUSG00000026009	Icos	-1.52898	0.0288201				ENSMUSG00000030216	Wbp11	0.616	0.02289
ENSMUSG00000059248	Sept9	-0.616902	0.0289334				ENSMUSG00000029607	Ankrd61	1.927	0.02297
ENSMUSG00000037426	Depdc5	-0.564182	0.0291308				ENSMUSG00000021228	Acot3	1.71	0.02319
ENSMUSG00000052133	Sema5b	-1.55934	0.0292163				ENSMUSG00000050248	Evc2	1.801	0.02329
ENSMUSG00000071332	E230015B07Rik	-1.99679	0.0294247				ENSMUSG00000053581	Zfand2a	0.795	0.02329
ENSMUSG00000057554	Lgals8	-0.543642	0.0294367				ENSMUSG00000027342	Pcna	0.632	0.02344
ENSMUSG00000089857	Zfp882	-1.46847	0.0295503				ENSMUSG00000054640	Slc8a1	1.829	0.02356
ENSMUSG00000033862	Cdk10	-0.617839	0.0295655				ENSMUSG00000043885	Slc36a4	0.661	0.02357
ENSMUSG00000050241	Klre1	-2.00689	0.0296992				ENSMUSG00000061742	Slc22a12	2.071	0.02357
ENSMUSG00000025528	2010106E10Rik	-1.94087	0.0297941				ENSMUSG00000052105	Soga2	1.951	0.02357
ENSMUSG00000044783	NA	-0.635224	0.0298214				ENSMUSG00000055371	Stam2	0.596	0.02362
ENSMUSG00000032580	Rbm5	-0.708361	0.029906				ENSMUSG00000024855	Pacs1	1.176	0.02372
ENSMUSG00000020309	Chac2	-1.40356	0.0299414				ENSMUSG00000037661	Gpr160	1.408	0.02374
ENSMUSG00000041471	Fam35a	-1.32651	0.0300142				ENSMUSG00000026604	Ptpn14	1.478	0.02387
ENSMUSG00000037640	Zfp60	-1.02391	0.0300625				ENSMUSG00000028521	Slc35d1	0.499	0.02396
ENSMUSG00000045826	Ptprcap	-1.84597	0.0302843				ENSMUSG00000029659	Medag	2.006	0.02397
ENSMUSG00000011267	Zfp296	-1.91768	0.0303716				ENSMUSG00000020429	Igfbp1	1.925	0.02415
ENSMUSG00000019856	Fam184a	-1.63462	0.0303918				ENSMUSG00000047497	Adamts12	1.882	0.02422
ENSMUSG00000061371	Zfp873	-1.01674	0.0303918				ENSMUSG00000006411	Pvrl4	1.606	0.02425
ENSMUSG00000079834	NA	-1.06929	0.0303918				ENSMUSG00000069014	Gm5641	0.813	0.0243
ENSMUSG00000000001	Gnai3	-0.632327	0.0304119				ENSMUSG00000033228	Scaf11	0.777	0.02458
ENSMUSG00000051403	Ppp1r37	-0.756878	0.0304294				ENSMUSG00000031608	Galnt7	0.834	0.02471
ENSMUSG00000030304	Ergic2	-0.620085	0.0304661				ENSMUSG00000036053	Fmnl2	0.932	0.02474
ENSMUSG00000040455	Usp45	-0.808286	0.0306207				ENSMUSG00000049580	Tsku	1.291	0.0248
ENSMUSG00000021518	Ptdss1	-0.451329	0.0306981				ENSMUSG00000097685	Gm26646	2.05	0.02482
ENSMUSG00000030921	Trim30a	-0.84172	0.0307288				ENSMUSG00000046323	Dppa3	2.059	0.02492
ENSMUSG00000026031	Cflar	-0.803096	0.0308243				ENSMUSG00000034981	Parm1	1.95	0.02506
ENSMUSG00000074093	Svip	-1.18879	0.0308525				ENSMUSG00000039089	L3mbtl3	0.796	0.02555
ENSMUSG00000016194	Hsd11b1	-1.18423	0.0309187				ENSMUSG00000073787	Gm10575	1.774	0.02557
ENSMUSG00000029535	Triap1	-0.610698	0.0309662				ENSMUSG00000083468	Gm9431	1.075	0.02559
ENSMUSG00000040963	Asgr2	-0.620107	0.0311189				ENSMUSG00000097234	Gm26518	1.939	0.02594
ENSMUSG00000005124	Wisp1	-1.34243	0.0314685				ENSMUSG00000067608	Pcna-ps2	0.706	0.02602
ENSMUSG00000068037	Mas1	-1.96133	0.0315804				ENSMUSG00000054342	Kcnn4	1.763	0.02621
ENSMUSG00000002588	Pon1	-1.23075	0.0315968				ENSMUSG00000043300	B3galnt1	1.076	0.02623
ENSMUSG00000074284	Gm10658	-0.842117	0.0318872				ENSMUSG00000029169	Dhx15	0.62	0.02625
ENSMUSG00000053279	Aldh1a1	-1.07251	0.0319323				ENSMUSG00000033060	Lmo7	0.99	0.0263
ENSMUSG00000009894	Snap47	-0.65495	0.032038				ENSMUSG00000054027	Nt5dc3	0.903	0.02633
ENSMUSG00000074884	Serf2	-0.528911	0.0320526				ENSMUSG00000002658	Gtf2f1	0.526	0.02643
ENSMUSG00000029363	Rfc5	-0.88448	0.0320738				ENSMUSG00000027194	Ttc17	0.532	0.02643
ENSMUSG00000020863	Luc7l3	-0.588826	0.0321292				ENSMUSG00000038299	Wdr36	0.542	0.02643
ENSMUSG00000092384	Gm4189	-1.4444	0.0324067				ENSMUSG00000026192	Atic	0.677	0.02646
ENSMUSG00000000581	C1d	-0.694143	0.0325034				ENSMUSG00000033166	Dis3	0.902	0.02646
ENSMUSG00000022508	Bcl6	-1.77304	0.0325984				ENSMUSG00000032584	Mst1r	1.794	0.02659
ENSMUSG00000024338	Psmb8	-0.814156	0.032646				ENSMUSG00000035960	Apex1	0.566	0.0267
ENSMUSG00000020189	Osbpl8	-0.85854	0.032686				ENSMUSG00000097680	Gm26642	2.033	0.02673
ENSMUSG00000030209	Grin2b	-1.97072	0.032901				ENSMUSG00000018906	P4ha2	1.027	0.02684
ENSMUSG00000019845	Tube1	-1.48061	0.0330815				ENSMUSG00000020330	Hmmr	1.686	0.02685
ENSMUSG00000000753	Serpinf1	-0.668411	0.0331849				ENSMUSG00000027692	Tnik	1.843	0.02701
ENSMUSG00000014554	Dguok	-0.658284	0.0331849				ENSMUSG00000055396	D830050J10Rik	1.036	0.02702
ENSMUSG00000040599	Mis12	-0.639686	0.0333211				ENSMUSG00000020074	Ccar1	0.599	0.02726
ENSMUSG00000097284	4930480K23Rik	-1.26956	0.0333405				ENSMUSG00000029309	Sparcl1	1.701	0.0274
ENSMUSG00000020467	Efemp1	-1.15584	0.0334351				ENSMUSG00000054150	Syne3	1.432	0.0274
ENSMUSG00000069917	NA	-1.8063	0.0335994				ENSMUSG00000038623	Tm6sf1	1.101	0.02746
ENSMUSG00000010057	Nprl2	-1.05051	0.0336601				ENSMUSG00000071001	Hrct1	1.622	0.02746
ENSMUSG00000039678	Tbc1d13	-0.663584	0.0336797				ENSMUSG00000044103	Il1f9	1.917	0.02779
ENSMUSG00000056941	Commd7	-0.701968	0.0337165				ENSMUSG00000027075	Slc43a1	1.209	0.0278
ENSMUSG00000087201	Gm15261	-1.21913	0.0338369				ENSMUSG00000021192	Golga5	0.663	0.02816
ENSMUSG00000028327	1300002K09Rik	-0.696876	0.0338567				ENSMUSG00000022043	Trim35	1.541	0.0282
ENSMUSG00000056116	NA	-0.726736	0.0339836				ENSMUSG00000019970	Sgk1	1.764	0.02846
ENSMUSG00000090186	Gm7592	-1.76161	0.0341131				ENSMUSG00000034258	Mfsd7c	1.277	0.02864
ENSMUSG00000034175	Rhbdd3	-0.52451	0.0342347				ENSMUSG00000025511	Tspan4	0.963	0.02869
ENSMUSG00000039531	Zufsp	-0.697513	0.034327				ENSMUSG00000023927	Satb1	1.811	0.02872
ENSMUSG00000069919	NA	-1.79614	0.034327				ENSMUSG00000019814	Ltv1	0.826	0.02872
ENSMUSG00000032583	Mon1a	-0.64701	0.0344427				ENSMUSG00000045165	AI467606	1.483	0.02882
ENSMUSG00000078493	A930039A15Rik	-1.76809	0.0346253				ENSMUSG00000071036	Gm10309	1.755	0.02882
ENSMUSG00000004561	Mettl17	-1.06142	0.0346711				ENSMUSG00000048232	Fbxo10	1.309	0.02905
ENSMUSG00000026999	Nup35	-1.30971	0.0347066				ENSMUSG00000025612	Bach1	0.961	0.02907
ENSMUSG00000027951	Adar	-0.576022	0.0347313				ENSMUSG00000017969	Ptgis	1.578	0.02916
ENSMUSG00000074064	Mlycd	-0.701855	0.0349971				ENSMUSG00000021814	Anxa7	0.648	0.02924
ENSMUSG00000079484	Phyhd1	-1.34667	0.0350087				ENSMUSG00000036599	Chst12	1.102	0.02924
ENSMUSG00000023094	Msrb2	-0.919368	0.0350126				ENSMUSG00000026131	Dst	1.094	0.02925
ENSMUSG00000027167	Elp4	-0.718564	0.0350896				ENSMUSG00000048707	Tprn	0.945	0.02931
ENSMUSG00000036687	Tmem184a	-0.8797	0.0351703				ENSMUSG00000030732	Chrdl2	1.868	0.02938
ENSMUSG00000086477	Gm15506	-1.9103	0.0351768				ENSMUSG00000040093	Bmf	1.24	0.0295
ENSMUSG00000037795	N4bp2	-0.752531	0.0352241				ENSMUSG00000079477	Rab7	0.486	0.03005
ENSMUSG00000037366	Pafah2	-0.669892	0.0352316				ENSMUSG00000034480	Diap2	0.671	0.0302
ENSMUSG00000028842	Ago3	-0.768562	0.0352797				ENSMUSG00000048279	Sacs	1.329	0.03022
ENSMUSG00000033111	3830406C13Rik	-0.863869	0.0352797				ENSMUSG00000043192	Gm1840	1.025	0.03026
ENSMUSG00000024383	Map3k2	-0.651299	0.0353016				ENSMUSG00000097577	6230400D17Rik	1.452	0.03028
ENSMUSG00000029068	Ccnl2	-0.877726	0.0353523				ENSMUSG00000027510	Rbm38	1.574	0.03035
ENSMUSG00000056014	A430033K04Rik	-0.739759	0.0353523				ENSMUSG00000051076	Vtcn1	1.882	0.03063
ENSMUSG00000058486	Wdr91	-0.857282	0.0356325				ENSMUSG00000062661	Ncs1	1.838	0.0307
ENSMUSG00000029605	Oas1b	-1.45878	0.0357234				ENSMUSG00000034127	Tspan8	1.59	0.03073
ENSMUSG00000049339	Fam134a	-0.678745	0.0359068				ENSMUSG00000028879	Stx12	0.444	0.03091
ENSMUSG00000072946	Ptgr2	-0.759856	0.0360329				ENSMUSG00000097461	Gm26735	1.995	0.03091
ENSMUSG00000043991	Pura	-1.05385	0.0363731				ENSMUSG00000016494	Cd34	1.637	0.03103
ENSMUSG00000045636	Mtus1	-0.638498	0.0365245				ENSMUSG00000026692	Fmo4	1.005	0.03108
ENSMUSG00000057228	Aadat	-0.816439	0.0365245				ENSMUSG00000097275	Gm26648	1.885	0.03108
ENSMUSG00000097101	1810034E14Rik	-1.03759	0.0365245				ENSMUSG00000019828	Grm1	1.954	0.03138
ENSMUSG00000002428	Hltf	-0.816196	0.0365863				ENSMUSG00000084915	C230037L18Rik	1.62	0.03167
ENSMUSG00000025504	Eps8l2	-0.772157	0.0365863				ENSMUSG00000034024	Cct2	0.554	0.03179
ENSMUSG00000006423	C330007P06Rik	-0.728347	0.0366695				ENSMUSG00000046753	Ccdc66	0.938	0.03182
ENSMUSG00000066684	Pilrb1	-1.01949	0.0369602				ENSMUSG00000028833	Ncdn	0.877	0.03188
ENSMUSG00000029575	Mmab	-1.06649	0.0370206				ENSMUSG00000031843	Mphosph6	0.948	0.03189
ENSMUSG00000026096	Osgepl1	-0.445008	0.0371019				ENSMUSG00000037946	Fgd3	1.115	0.03191
ENSMUSG00000005682	Pan2	-0.619007	0.0373941				ENSMUSG00000028028	Alpk1	1.504	0.03204
ENSMUSG00000046947	Adck2	-0.661436	0.0377284				ENSMUSG00000029804	Herc3	1.131	0.03204
ENSMUSG00000020898	Ctc1	-1.02948	0.0377707				ENSMUSG00000031506	Ptpn7	1.489	0.03204
ENSMUSG00000074733	5830428H23Rik	-0.933344	0.0378068				ENSMUSG00000085731	Gm16229	1.671	0.03205
ENSMUSG00000097503	3110045C21Rik	-1.48452	0.0379345				ENSMUSG00000022790	Igsf11	0.636	0.03206
ENSMUSG00000028407	2010003O02Rik	-0.830327	0.0379895				ENSMUSG00000066037	Hnrnpr	0.512	0.03215
ENSMUSG00000020528	Prpsap2	-0.822619	0.0380413				ENSMUSG00000038301	Snx10	0.975	0.03242
ENSMUSG00000069844	Sco1	-0.814482	0.0380413				ENSMUSG00000014496	Ankrd28	0.797	0.0325
ENSMUSG00000003809	Gcdh	-0.600792	0.0382212				ENSMUSG00000020758	Itgb4	1.781	0.0326
ENSMUSG00000069913	Anp32-ps	-1.0253	0.0383305				ENSMUSG00000083311	Gm5643	1.225	0.03266
ENSMUSG00000012640	Zfp715	-0.676118	0.0383911				ENSMUSG00000056665	Them6	0.844	0.03266
ENSMUSG00000033470	Cysltr2	-1.87426	0.0386015				ENSMUSG00000057897	Camk2b	0.928	0.03292
ENSMUSG00000001062	Vps9d1	-0.640751	0.0386553				ENSMUSG00000007817	Zmiz1	0.979	0.03296
ENSMUSG00000021893	Capn7	-0.466015	0.0388759				ENSMUSG00000070806	Zmynd12	1.621	0.03301
ENSMUSG00000037353	Letmd1	-0.499528	0.0388759				ENSMUSG00000028433	Ubap2	1.066	0.03305
ENSMUSG00000032316	Clk3	-0.543872	0.0392048				ENSMUSG00000046636	Gm7729	1.053	0.03305
ENSMUSG00000026304	Rab17	-0.845602	0.0392621				ENSMUSG00000037172	E330009J07Rik	0.774	0.03308
ENSMUSG00000002957	Ap2a2	-0.603349	0.039806				ENSMUSG00000030970	Ctbp2	0.986	0.03317
ENSMUSG00000022022	Mtrf1	-0.536466	0.039806				ENSMUSG00000083754	Gm7803	0.875	0.03318
ENSMUSG00000029771	Irf5	-0.692106	0.039806				ENSMUSG00000004071	Cdip1	0.641	0.0332
ENSMUSG00000066366	NA	-0.586951	0.0399389				ENSMUSG00000025232	Hexa	0.637	0.0332
ENSMUSG00000010122	Slc47a1	-0.711323	0.0405002				ENSMUSG00000038762	Abcf1	0.738	0.03331
ENSMUSG00000030865	Chp2	-1.09604	0.0406329				ENSMUSG00000039405	Prss23	1.464	0.03331
ENSMUSG00000076928	Trac	-1.8182	0.0406329				ENSMUSG00000028249	Sdcbp	0.602	0.03336
ENSMUSG00000085468	Gm15343	-0.898322	0.0408574				ENSMUSG00000056050	Mia3	0.545	0.0336
ENSMUSG00000041247	Lamp3	-1.12722	0.040878				ENSMUSG00000039953	Clstn1	1.388	0.03361
ENSMUSG00000030446	Zfp273	-1.29039	0.0409113				ENSMUSG00000025815	Dhtkd1	0.753	0.03363
ENSMUSG00000058239	NA	-0.6175	0.0409113				ENSMUSG00000036002	Fam214b	0.939	0.03366
ENSMUSG00000071533	Pcnp	-0.537026	0.0409907				ENSMUSG00000058325	Dock1	0.773	0.03384
ENSMUSG00000037461	Ints7	-0.561189	0.0412283				ENSMUSG00000083011	Gm12816	0.64	0.03384
ENSMUSG00000027863	Cd2	-1.7971	0.0412311				ENSMUSG00000084279	Gm13232	1.396	0.03397
ENSMUSG00000054920	Klhl5	-0.692102	0.0412718				ENSMUSG00000081603	Gm14681	0.725	0.03399
ENSMUSG00000058914	C1qtnf3	-1.87893	0.0413023				ENSMUSG00000041607	Mbp	1.602	0.03412
ENSMUSG00000022562	Oplah	-0.60722	0.0413353				ENSMUSG00000026821	Ralgds	1.402	0.03415
ENSMUSG00000042055	Wdr11	-0.698105	0.0413353				ENSMUSG00000019806	Aig1	0.912	0.03429
ENSMUSG00000097047	1110020A21Rik	-0.873258	0.0414441				ENSMUSG00000021458	2010111I01Rik	0.781	0.03432
ENSMUSG00000097785	B230217O12Rik	-1.34636	0.0416092				ENSMUSG00000096156	Gm9242	0.862	0.03449
ENSMUSG00000030036	Mogs	-0.633559	0.0416784				ENSMUSG00000022538	Lsg1	0.656	0.03466
ENSMUSG00000007850	Hnrnph1	-0.743171	0.0420454				ENSMUSG00000039813	Tbc1d2	1.071	0.03473
ENSMUSG00000089736	Gm14378	-1.55252	0.0420454				ENSMUSG00000062078	Qk	0.727	0.03473
ENSMUSG00000025481	Urah	-0.737477	0.042203				ENSMUSG00000053192	Mllt11	1.363	0.03477
ENSMUSG00000026730	Pter	-1.05285	0.0423009				ENSMUSG00000001995	Sipa1l2	1.435	0.0349
ENSMUSG00000037363	Letm2	-1.11601	0.0425531				ENSMUSG00000069094	Pde7a	1.22	0.03507
ENSMUSG00000019878	Hsf2	-0.602741	0.042721				ENSMUSG00000036672	Cenpt	1.099	0.03518
ENSMUSG00000073910	Mob3b	-0.480465	0.0428088				ENSMUSG00000033595	Lgi3	1.934	0.0353
ENSMUSG00000024422	Dhx16	-0.616971	0.0429524				ENSMUSG00000049922	Slc35c1	0.48	0.03532
ENSMUSG00000026544	Dusp23	-0.824682	0.0430833				ENSMUSG00000028949	Smarcd3	1.61	0.03535
ENSMUSG00000028899	Taf12	-0.478769	0.04325				ENSMUSG00000061731	Ext1	0.627	0.0355
ENSMUSG00000068245	Phf11d	-0.872306	0.043859				ENSMUSG00000026603	Smyd2	0.997	0.03563
ENSMUSG00000063286	Gm8995	-0.864912	0.0438797				ENSMUSG00000021253	Tgfb3	1.672	0.03565
ENSMUSG00000071178	Serpina1b	-0.563481	0.0439709				ENSMUSG00000019838	Slc16a10	0.802	0.03596
ENSMUSG00000056216	Cebpg	-0.87817	0.0441306				ENSMUSG00000074813	Gm14005	1.034	0.03604
ENSMUSG00000046562	Unc119b	-0.47416	0.0443627				ENSMUSG00000064330	Pde6h	1.946	0.03615
ENSMUSG00000048833	Slc39a9	-0.698466	0.0444728				ENSMUSG00000027513	Pck1	0.944	0.03638
ENSMUSG00000026781	Acbd5	-0.817655	0.0444851				ENSMUSG00000045838	A430105I19Rik	1.575	0.03652
ENSMUSG00000026659	Dusp12	-0.864806	0.0446502				ENSMUSG00000035274	Tpbg	1.936	0.03653
ENSMUSG00000033427	Upb1	-0.531797	0.0449823				ENSMUSG00000031391	L1cam	1.913	0.03656
ENSMUSG00000047036	Zfp445	-1.0812	0.0451947				ENSMUSG00000031530	Dusp4	1.58	0.03667
ENSMUSG00000074646	6430550D23Rik	-1.14574	0.0454393				ENSMUSG00000055204	Ankrd17	0.771	0.03678
ENSMUSG00000041673	Lrrc18	-1.6138	0.0454754				ENSMUSG00000020435	Osbp2	1.621	0.03689
ENSMUSG00000059908	Mug1	-0.70316	0.0456731				ENSMUSG00000038116	Phf20	0.634	0.03689
ENSMUSG00000026473	Glul	-1.16659	0.0457751				ENSMUSG00000048096	Lmod1	1.851	0.03689
ENSMUSG00000097971	Gm26917	-0.985595	0.0457751				ENSMUSG00000028420	Tmem38b	0.598	0.03735
ENSMUSG00000031200	Mtcp1	-1.0327	0.0458515				ENSMUSG00000023170	Gps2	1.039	0.03737
ENSMUSG00000074491	Clec4g	-0.797818	0.0459389				ENSMUSG00000037709	Fam13a	1.116	0.0376
ENSMUSG00000030325	Klrb1c	-1.65818	0.0461943				ENSMUSG00000016256	Ctsz	0.589	0.03793
ENSMUSG00000029725	Ppp1r35	-0.903567	0.0462593				ENSMUSG00000025066	Sfr1	0.473	0.03793
ENSMUSG00000040841	Six5	-1.02348	0.0468642				ENSMUSG00000041779	Tram2	0.682	0.03793
ENSMUSG00000039977	Ccdc67	-1.73108	0.0470755				ENSMUSG00000057113	NA	0.567	0.03793
ENSMUSG00000027001	Dusp19	-1.11949	0.0471567				ENSMUSG00000027433	Xrn2	0.718	0.03799
ENSMUSG00000037321	Tap1	-0.830769	0.0472948				ENSMUSG00000032555	Topbp1	0.591	0.03804
ENSMUSG00000037548	H2-DMb2	-1.49877	0.0473027				ENSMUSG00000040540	Gm9770	1.185	0.03807
ENSMUSG00000031166	Wdr13	-0.541621	0.0475857				ENSMUSG00000085111	Ascl4	1.862	0.03807
ENSMUSG00000055912	Tmem150a	-0.722983	0.0477783				ENSMUSG00000023755	Rhebl1	1.307	0.03817
ENSMUSG00000000976	Heatr6	-0.532494	0.0478029				ENSMUSG00000035021	NA	0.748	0.0383
ENSMUSG00000001755	Coasy	-0.593708	0.0478917				ENSMUSG00000029718	Pcolce	0.96	0.03831
ENSMUSG00000034729	Mrps10	-0.595541	0.047956				ENSMUSG00000060950	Trmt61a	0.993	0.03837
ENSMUSG00000019822	Smpd2	-0.729608	0.0480485				ENSMUSG00000002458	Rgs19	1.082	0.03841
ENSMUSG00000073179	Gm10478	-1.75956	0.0481487				ENSMUSG00000026167	Wnt10a	1.921	0.03841
ENSMUSG00000026439	Rbbp5	-0.44391	0.0485069				ENSMUSG00000022781	Pak2	0.513	0.03842
ENSMUSG00000022010	Tsc22d1	-1.04432	0.0490105				ENSMUSG00000026313	Hdac4	1.416	0.03849
ENSMUSG00000097458	Gm26697	-1.76459	0.0490105				ENSMUSG00000083692	Gm9575	0.915	0.03857
ENSMUSG00000053604	Rpia	-0.968515	0.0490564				ENSMUSG00000022453	Naga	0.725	0.03862
ENSMUSG00000026811	St6galnac6	-0.641734	0.0491811				ENSMUSG00000034825	Nrip3	1.779	0.0387
ENSMUSG00000031645	F11	-0.892184	0.0492644				ENSMUSG00000031880	Rrad	1.881	0.03879
ENSMUSG00000041459	Tardbp	-0.617047	0.0492644				ENSMUSG00000027797	Dclk1	1.921	0.03897
ENSMUSG00000045107	Saysd1	-0.75684	0.0492644				ENSMUSG00000000339	Rtca	0.503	0.03898
ENSMUSG00000078349	AW011738	-0.995236	0.0494529				ENSMUSG00000081441	Gm6161	0.819	0.03909
ENSMUSG00000066900	Suds3	-0.524062	0.0494583				ENSMUSG00000062309	Rpp25	1.911	0.0392
ENSMUSG00000062906	Hdac10	-0.536159	0.0496009				ENSMUSG00000037725	Ckap2	1.514	0.03926
ENSMUSG00000038521	C1s	-0.889284	0.0496386				ENSMUSG00000020430	Pes1	0.724	0.03926
ENSMUSG00000016356	Col20a1	-1.42551	0.0499659				ENSMUSG00000022754	Tmem45a	1.591	0.03962
							ENSMUSG00000041696	Rasl12	1.868	0.03973
							ENSMUSG00000027796	Smad9	0.887	0.03982
							ENSMUSG00000051978	Erich1	0.82	0.03982
							ENSMUSG00000031340	Gabre	1.9	0.03987
							ENSMUSG00000091133	Gm17108	1.749	0.03995
							ENSMUSG00000023944	Hsp90ab1	0.753	0.04002
							ENSMUSG00000028970	Abcb1b	1.455	0.04013
							ENSMUSG00000022553	Maf1	0.881	0.0403
							ENSMUSG00000019966	Kitl	1.152	0.04042
							ENSMUSG00000071064	Zfp827	1.844	0.0406
							ENSMUSG00000031198	Fundc2	0.971	0.04076
							ENSMUSG00000035818	Plekhs1	1.881	0.04076
							ENSMUSG00000041360	D19Bwg1357e	0.634	0.0408
							ENSMUSG00000036707	Cab39	0.704	0.0409
							ENSMUSG00000019505	Ubb	0.456	0.04123
							ENSMUSG00000023915	Tnfrsf21	1.053	0.04123
							ENSMUSG00000019817	Plagl1	1.519	0.04125
							ENSMUSG00000063019	Manbal	0.669	0.04125
							ENSMUSG00000091160	Gm17133	1.883	0.04127
							ENSMUSG00000067106	Gm5529	0.733	0.04132
							ENSMUSG00000040549	Ckap5	0.994	0.04184
							ENSMUSG00000041439	Mfsd6	0.698	0.04209
							ENSMUSG00000047205	Dusp18	1.837	0.0424
							ENSMUSG00000001627	Ifrd1	1.026	0.04243
							ENSMUSG00000020623	Map2k6	1.475	0.04246
							ENSMUSG00000026723	Trdmt1	0.729	0.0425
							ENSMUSG00000029209	Gnpda2	0.914	0.04269
							ENSMUSG00000019891	Dcbld1	0.831	0.04272
							ENSMUSG00000004709	Cd244	1.667	0.04272
							ENSMUSG00000046402	Rbp1	1.383	0.04274
							ENSMUSG00000020923	Ubtf	0.615	0.04276
							ENSMUSG00000005873	Reep5	0.61	0.04358
							ENSMUSG00000004032	Gstm5	0.726	0.04388
							ENSMUSG00000001521	Tulp3	1.241	0.04392
							ENSMUSG00000031865	Dctn1	1.092	0.04392
							ENSMUSG00000032640	Chsy1	0.697	0.04392
							ENSMUSG00000022324	Matn2	1.2	0.04398
							ENSMUSG00000024897	Apba1	1.303	0.04407
							ENSMUSG00000034205	NA	1.384	0.04411
							ENSMUSG00000046722	Cdc42se1	0.632	0.04414
							ENSMUSG00000041895	Wipi1	0.969	0.04434
							ENSMUSG00000050908	Tvp23a	1.75	0.04446
							ENSMUSG00000028047	Thbs3	1.645	0.04464
							ENSMUSG00000039230	Tbcd	0.476	0.04464
							ENSMUSG00000003992	Ssbp2	1.348	0.04486
							ENSMUSG00000039208	Metrnl	0.922	0.04493
							ENSMUSG00000059669	Taf1b	0.599	0.04505
							ENSMUSG00000022554	Fam203a	0.791	0.04509
							ENSMUSG00000026784	Pdss1	0.782	0.04512
							ENSMUSG00000026082	Rev1	0.756	0.04528
							ENSMUSG00000067161	Gm5560	0.701	0.04532
							ENSMUSG00000006301	Tmbim1	0.752	0.04546
							ENSMUSG00000078141	Gm2399	1.845	0.04616
							ENSMUSG00000040006	Ginm1	0.58	0.04619
							ENSMUSG00000032369	Plscr1	1.271	0.04646
							ENSMUSG00000018809	Smyd4	0.856	0.04655
							ENSMUSG00000025995	Wdr75	0.659	0.04704
							ENSMUSG00000053799	Exoc6	0.758	0.04712
							ENSMUSG00000026748	Plxdc2	1.533	0.04716
							ENSMUSG00000046432	Ngfrap1	1.133	0.04723
							ENSMUSG00000016487	Ppfibp1	0.792	0.04732
							ENSMUSG00000062157	Ifnlr1	1.723	0.04738
							ENSMUSG00000022629	Kif21a	0.714	0.0475
							ENSMUSG00000027615	Hps3	0.602	0.04766
							ENSMUSG00000032092	Mpzl2	0.727	0.04766
							ENSMUSG00000024613	Tcof1	0.832	0.04774
							ENSMUSG00000034987	Hrh2	1.823	0.04778
							ENSMUSG00000097882	Gm16529	1.846	0.04786
							ENSMUSG00000027784	Ppm1l	0.776	0.04795
							ENSMUSG00000039844	Rapgef1	1.19	0.04798
							ENSMUSG00000026409	Pfkfb2	0.69	0.0481
							ENSMUSG00000000901	Mmp11	1.575	0.04813
							ENSMUSG00000020682	Mmp28	1.71	0.04814
							ENSMUSG00000024940	Ltbp3	1.429	0.04844
							ENSMUSG00000039943	Plcb4	1.131	0.04872
							ENSMUSG00000078588	Ccdc24	1.823	0.04875
							ENSMUSG00000025034	Trim8	0.667	0.04918
							ENSMUSG00000016382	Pls3	0.474	0.04923
							ENSMUSG00000081152	Gm12430	1.242	0.04923
							ENSMUSG00000027076	Timm10	0.835	0.04925
							ENSMUSG00000030019	Fbxl14	0.497	0.04926
							ENSMUSG00000037149	Ddx1	0.599	0.04949
							ENSMUSG00000009563	Tor2a	0.667	0.04955
							ENSMUSG00000028341	Nr4a3	1.782	0.04966
							ENSMUSG00000004085	Zak	1.452	0.04966
							ENSMUSG00000035569	Ankrd11	0.877	0.04974
							ENSMUSG00000041329	Atp1b2	1.748	0.04974
							ENSMUSG00000031290	Lrch2	1.711	0.04998
