# Supplementary material for: Intestinal microbiota drives cholestasis-induced specific hepatic gene expression patterns
Source: Gut Microbes. 2021 Apr 13;13(1):1911534. doi: 10.1080/19490976.2021.1911534 (PMC8049203; doi:10.1080/19490976.2021.1911534)
Supplement: Supplemental Material [file KGMI_A_1911534_SM0051.zip › Supplementary information/Supplementary_table_4.xlsx]

## Sheet: GF BDL VS GF Sham
Downregulated GF BDL vs Sham							Upregulated GF BDL vs Sham
gene_id	mgi_symbol	log2FoldChange	padj				gene_id	mgi_symbol	log2FoldChange	padj
ENSMUSG00000025202	Scd3	-3.54861	4.68397e-10				ENSMUSG00000036641	Ccdc148	2.09896	2.32123e-09
ENSMUSG00000020051	Pah	-1.82152	1.44773e-08				ENSMUSG00000024737	Slc15a3	1.64072	5.61779e-07
ENSMUSG00000030588	Yif1b	-1.12491	3.66183e-07				ENSMUSG00000022865	Cxadr	1.20618	1.20106e-06
ENSMUSG00000023150	Ivns1abp	-1.49583	6.90384e-06				ENSMUSG00000031264	Btk	1.81214	1.99522e-06
ENSMUSG00000030244	Gys2	-1.70348	1.54668e-05				ENSMUSG00000032484	Ngp	3.63871	2.66725e-06
ENSMUSG00000047246	NA	-2.20646	6.18166e-05				ENSMUSG00000021281	Tnfaip2	1.68685	2.70955e-06
ENSMUSG00000056978	Hamp2	-2.4405	0.000100085				ENSMUSG00000001128	Cfp	1.46745	3.88658e-06
ENSMUSG00000058626	Capn11	-3.18409	0.000194186				ENSMUSG00000035004	Igsf6	1.96034	4.03403e-06
ENSMUSG00000027765	P2ry1	-1.43836	0.000350371				ENSMUSG00000079293	Clec7a	1.66012	5.31235e-06
ENSMUSG00000037526	Atg14	-0.94558	0.000372346				ENSMUSG00000027360	Hdc	1.45806	6.39787e-06
ENSMUSG00000024427	Spry4	-2.06403	0.00038117				ENSMUSG00000023067	Cdkn1a	2.92974	6.90651e-06
ENSMUSG00000028648	NA	-1.18349	0.000451556				ENSMUSG00000055633	Zfp580	2.64513	9.0749e-06
ENSMUSG00000019373	Cops3	-0.572097	0.000472846				ENSMUSG00000026938	Fcna	1.13998	9.5896e-06
ENSMUSG00000020321	Mdh1	-0.822679	0.000486823				ENSMUSG00000044206	Vsig4	1.24752	1.09453e-05
ENSMUSG00000010914	Pdhx	-0.87989	0.000584804				ENSMUSG00000074874	Ctla2b	1.55723	3.05154e-05
ENSMUSG00000021270	Hsp90aa1	-1.01373	0.000640704				ENSMUSG00000031788	Kifc3	1.59771	3.0928e-05
ENSMUSG00000091989	Gm17257	-1.12009	0.000642841				ENSMUSG00000036887	C1qa	1.73951	3.56832e-05
ENSMUSG00000031289	Il13ra2	-2.63535	0.000646263				ENSMUSG00000032246	Calml4	1.69224	4.08007e-05
ENSMUSG00000074622	Mafb	-1.61543	0.000704707				ENSMUSG00000018507	Trpv2	1.68653	6.33569e-05
ENSMUSG00000024120	Lrpprc	-1.00605	0.000731621				ENSMUSG00000020057	Dram1	1.85635	7.38895e-05
ENSMUSG00000025421	Hdhd2	-1.02103	0.000765212				ENSMUSG00000020798	Spns3	2.83463	7.61526e-05
ENSMUSG00000032307	Ube2q2	-1.00712	0.000805335				ENSMUSG00000042363	Lgalsl	1.30112	0.000103367
ENSMUSG00000079508	Apoo	-1.61889	0.000915348				ENSMUSG00000067879	3110035E14Rik	3.13063	0.000109526
ENSMUSG00000060244	Alyref2	-1.55065	0.000934486				ENSMUSG00000033287	Kctd17	1.74258	0.000111112
ENSMUSG00000028224	Nbn	-0.792836	0.000958169				ENSMUSG00000015854	Cd5l	1.27492	0.000125724
ENSMUSG00000027533	Fabp5	-2.09976	0.00096415				ENSMUSG00000041577	Prelp	1.99781	0.000134669
ENSMUSG00000020079	Supv3l1	-0.980017	0.000989911				ENSMUSG00000051236	Msrb3	1.2461	0.000157269
ENSMUSG00000078974	NA	-1.88075	0.00103113				ENSMUSG00000021624	Cd180	1.54955	0.000173324
ENSMUSG00000005089	Slc1a2	-1.7682	0.00105894				ENSMUSG00000038943	Prc1	2.383	0.000204317
ENSMUSG00000050199	Lgr4	-1.01058	0.00109289				ENSMUSG00000026389	Steap3	1.20608	0.000282784
ENSMUSG00000050856	Atp5k	-1.39108	0.00109676				ENSMUSG00000085834	Gm15622	2.75446	0.000285472
ENSMUSG00000037110	Ralgapa2	-1.21716	0.00122314				ENSMUSG00000039232	Stx11	1.80188	0.000298207
ENSMUSG00000060373	Hnrnpc	-0.74619	0.00123288				ENSMUSG00000022297	Fzd6	1.12494	0.000342197
ENSMUSG00000026385	Dbi	-1.94222	0.00123702				ENSMUSG00000033540	Idua	1.64136	0.000350371
ENSMUSG00000022821	Hgd	-1.10398	0.00127667				ENSMUSG00000074923	Pak6	2.75298	0.000350953
ENSMUSG00000024097	Srsf7	-1.01205	0.00138804				ENSMUSG00000028919	Arhgef19	0.890268	0.000402991
ENSMUSG00000026032	Ndufb3	-1.1631	0.00142453				ENSMUSG00000026581	Sell	2.00887	0.000417413
ENSMUSG00000073678	Pgap1	-1.08813	0.00144819				ENSMUSG00000087611	4930458D05Rik	2.40493	0.000522234
ENSMUSG00000026866	Kynu	-1.31855	0.00144845				ENSMUSG00000070427	Il18bp	1.24996	0.000555759
ENSMUSG00000040270	Bach2	-1.70004	0.00144845				ENSMUSG00000045362	Tnfrsf26	1.89498	0.000570868
ENSMUSG00000042010	Acacb	-2.53368	0.00144845				ENSMUSG00000069792	NA	1.2855	0.000579132
ENSMUSG00000021646	Mccc2	-0.82739	0.00150008				ENSMUSG00000085192	Gm12195	2.47095	0.000625123
ENSMUSG00000033405	Nudt15	-1.65852	0.00154678				ENSMUSG00000032280	Tle3	1.91982	0.000632624
ENSMUSG00000064342	NA	-2.21627	0.00156362				ENSMUSG00000021638	Ocln	0.904475	0.00063963
ENSMUSG00000052962	Mrpl35	-0.782043	0.00157945				ENSMUSG00000041301	Cftr	2.42696	0.000685014
ENSMUSG00000001829	Clpb	-0.923	0.00170583				ENSMUSG00000085411	Gm14319	2.13021	0.000761439
ENSMUSG00000020022	Ndufa12	-0.840735	0.001883				ENSMUSG00000025993	Slc40a1	1.23644	0.000793296
ENSMUSG00000020593	Lpin1	-1.89504	0.00198885				ENSMUSG00000019874	Fabp7	1.458	0.000816267
ENSMUSG00000083820	Gm6415	-1.13201	0.00212061				ENSMUSG00000044350	Lacc1	1.49146	0.000821247
ENSMUSG00000039660	D2Wsu81e	-0.836099	0.00213137				ENSMUSG00000023906	Cldn6	2.70394	0.00091825
ENSMUSG00000074828	Gm10768	-0.648336	0.00221979				ENSMUSG00000071302	2610044O15Rik8	1.8232	0.000943581
ENSMUSG00000024018	Ccdc167	-1.55084	0.00222306				ENSMUSG00000016239	Lonrf3	1.50908	0.000949931
ENSMUSG00000005553	Atp4a	-2.45618	0.0022915				ENSMUSG00000078546	2210404O09Rik	1.08629	0.00101384
ENSMUSG00000027312	Atrn	-0.864992	0.00245979				ENSMUSG00000087132	A930001C03Rik	1.69789	0.0010262
ENSMUSG00000032898	Fbxo21	-1.12673	0.00248864				ENSMUSG00000051506	Wdfy4	1.52966	0.00131051
ENSMUSG00000028455	Stoml2	-0.905169	0.00254031				ENSMUSG00000000552	Zfp385a	0.917494	0.00133541
ENSMUSG00000032786	Alas1	-0.96547	0.00258347				ENSMUSG00000074768	Bhmt	1.44198	0.0013519
ENSMUSG00000055561	Spink5	-2.31349	0.00260288				ENSMUSG00000072573	Gm10369	2.74586	0.00136719
ENSMUSG00000096145	Vkorc1	-1.10988	0.00273349				ENSMUSG00000028923	Necap2	0.987403	0.00147476
ENSMUSG00000032478	Nme6	-1.30781	0.00281708				ENSMUSG00000056394	Lig1	1.30447	0.00154167
ENSMUSG00000074489	Bglap3	-2.55804	0.00282386				ENSMUSG00000018920	Cxcl16	0.960981	0.00154613
ENSMUSG00000001666	Ddt	-1.2139	0.00284969				ENSMUSG00000049109	Themis	2.01989	0.00155774
ENSMUSG00000050014	NA	-2.32183	0.00286051				ENSMUSG00000021125	Arg2	2.29586	0.00157184
ENSMUSG00000022131	Gpr180	-0.987582	0.00299754				ENSMUSG00000047495	Dlgap2	2.75848	0.00163364
ENSMUSG00000019797	1700021F05Rik	-0.874995	0.00302202				ENSMUSG00000033542	Arhgef5	0.974477	0.00177395
ENSMUSG00000035451	Foxa1	-0.99647	0.00303584				ENSMUSG00000025223	Ldb1	1.51095	0.00187671
ENSMUSG00000064798	n-R5s193	-2.63708	0.00312961				ENSMUSG00000019979	Apaf1	1.31703	0.00193625
ENSMUSG00000053317	Sec61b	-1.71255	0.00332173				ENSMUSG00000018654	Ikzf1	1.06647	0.00197018
ENSMUSG00000024254	Abcg8	-1.02784	0.00332858				ENSMUSG00000025085	Ablim1	1.20872	0.00198885
ENSMUSG00000074207	Adh1	-1.27227	0.00362054				ENSMUSG00000025856	Pdgfa	1.46367	0.00208272
ENSMUSG00000069805	Fbp1	-1.0745	0.00377672				ENSMUSG00000039385	Cdh6	2.69287	0.00209341
ENSMUSG00000092076	Gm4482	-1.40464	0.00385932				ENSMUSG00000023947	Nfkbie	1.48847	0.00209369
ENSMUSG00000020988	L2hgdh	-0.975687	0.00393427				ENSMUSG00000024827	Gldc	1.08904	0.00212733
ENSMUSG00000040269	Mrps28	-1.13151	0.00417647				ENSMUSG00000042476	Abcb4	1.22925	0.00214724
ENSMUSG00000022142	Nup155	-0.762888	0.00430358				ENSMUSG00000086103	Gm11832	1.93292	0.00217174
ENSMUSG00000024588	Fech	-0.607125	0.00442236				ENSMUSG00000039158	Akna	1.51729	0.00218011
ENSMUSG00000032051	Fdx1	-1.15512	0.00446461				ENSMUSG00000016520	Lnx2	0.854012	0.00227503
ENSMUSG00000048489	8430408G22Rik	-1.6595	0.0045072				ENSMUSG00000026582	Sele	2.65032	0.00230178
ENSMUSG00000081824	BC002163	-1.03641	0.00466952				ENSMUSG00000042901	Aida	0.877516	0.00233995
ENSMUSG00000019715	Gle1	-0.580282	0.00469592				ENSMUSG00000022124	Fbxl3	0.760846	0.00238492
ENSMUSG00000024410	3110002H16Rik	-0.955134	0.0047222				ENSMUSG00000042677	Zc3h12a	1.64717	0.0023853
ENSMUSG00000027634	Ndrg3	-0.921363	0.00481199				ENSMUSG00000046410	Kcnk6	1.0938	0.00238836
ENSMUSG00000095419	Gm14328	-1.9303	0.00483363				ENSMUSG00000015839	Nfe2l2	1.0342	0.00247657
ENSMUSG00000083478	Gm15375	-2.517	0.00494148				ENSMUSG00000003352	Cacnb3	2.07986	0.00252323
ENSMUSG00000059734	Ndufs8	-1.01112	0.00520144				ENSMUSG00000044117	2900011O08Rik	2.55832	0.00264039
ENSMUSG00000014226	Cacybp	-0.998808	0.00521363				ENSMUSG00000061048	Cdh3	2.35769	0.00264646
ENSMUSG00000083392	Gm6335	-1.3254	0.00530656				ENSMUSG00000044949	Ubtd2	2.01558	0.00265692
ENSMUSG00000018287	Spag7	-0.817815	0.00534407				ENSMUSG00000041642	Kif21b	1.47168	0.00282386
ENSMUSG00000020889	Nr1d1	-1.63449	0.00534407				ENSMUSG00000031387	Renbp	1.08449	0.00282801
ENSMUSG00000033751	Gadd45gip1	-1.12874	0.00539963				ENSMUSG00000038495	Otud7b	1.16605	0.00285097
ENSMUSG00000024208	Uqcc2	-0.782931	0.00544928				ENSMUSG00000022587	Ly6e	1.26273	0.00285484
ENSMUSG00000059447	Hadhb	-1.04366	0.00545878				ENSMUSG00000020807	4933427D14Rik	1.03511	0.00285666
ENSMUSG00000030428	Ttyh1	-2.19052	0.00546923				ENSMUSG00000045328	Cenpe	2.10492	0.00294604
ENSMUSG00000025355	Mmp19	-1.25773	0.00562639				ENSMUSG00000049086	Bmyc	1.479	0.00294604
ENSMUSG00000010755	Cars	-1.07318	0.00567649				ENSMUSG00000076431	Sox4	1.88706	0.00297877
ENSMUSG00000000399	Ndufa9	-0.712048	0.00569425				ENSMUSG00000032691	Nlrp3	1.57208	0.00303584
ENSMUSG00000056999	Ide	-0.718487	0.00573536				ENSMUSG00000006575	Rundc3a	1.69125	0.00308454
ENSMUSG00000030871	Ears2	-0.913811	0.00583352				ENSMUSG00000026854	Usp20	0.976232	0.00321488
ENSMUSG00000034165	Ccnd3	-0.81633	0.00586433				ENSMUSG00000045763	Basp1	1.84991	0.00321488
ENSMUSG00000026773	Pfkfb3	-1.78452	0.00588264				ENSMUSG00000032363	Adamts7	1.6682	0.00322331
ENSMUSG00000022792	Yars2	-1.20625	0.00590612				ENSMUSG00000062421	Arf2	0.849221	0.00327409
ENSMUSG00000040564	Apoc1	-1.19275	0.00591059				ENSMUSG00000035356	Nfkbiz	1.71379	0.00331912
ENSMUSG00000028411	Aptx	-0.607104	0.00598				ENSMUSG00000027995	Tlr2	1.61827	0.0033247
ENSMUSG00000067235	H2-Q10	-1.10987	0.00604137				ENSMUSG00000021423	Ly86	0.983993	0.00335519
ENSMUSG00000070283	Ndufaf3	-0.82932	0.00619159				ENSMUSG00000022408	Fam83f	2.04143	0.00338365
ENSMUSG00000047221	Fam185a	-0.99904	0.00622969				ENSMUSG00000075514	Gm13375	1.2601	0.00338665
ENSMUSG00000024981	Acsl5	-1.22191	0.00626298				ENSMUSG00000053063	Clec12a	1.08411	0.00379059
ENSMUSG00000029260	Ugt2b34	-0.946498	0.00626298				ENSMUSG00000032089	Il10ra	1.00389	0.00382388
ENSMUSG00000090081	Gm16587	-2.3916	0.00627398				ENSMUSG00000097197	9530027J09Rik	2.23746	0.00382388
ENSMUSG00000061322	Dnaic1	-2.34684	0.00643035				ENSMUSG00000089940	Gm4117	2.48808	0.00409614
ENSMUSG00000085793	NA	-0.661473	0.00646622				ENSMUSG00000043085	Tmem82	0.710072	0.00412758
ENSMUSG00000028911	Srsf4	-0.637594	0.00646947				ENSMUSG00000024621	Csf1r	1.14335	0.00418033
ENSMUSG00000034429	Zfp707	-1.18164	0.00647238				ENSMUSG00000096105	Bhmt-ps1	1.59472	0.00420455
ENSMUSG00000028121	Bcar3	-0.912022	0.00651403				ENSMUSG00000036067	Slc2a6	1.86247	0.00444392
ENSMUSG00000028700	Pomgnt1	-0.701778	0.00656885				ENSMUSG00000021215	Net1	0.900712	0.00457597
ENSMUSG00000038991	Txndc5	-0.893283	0.00669932				ENSMUSG00000040040	Ift88	0.986654	0.00462499
ENSMUSG00000058351	Smim4	-1.02555	0.00672722				ENSMUSG00000034813	Grip1	2.17797	0.00465146
ENSMUSG00000039910	Cited2	-0.947122	0.00673231				ENSMUSG00000042726	Trafd1	0.852584	0.00466952
ENSMUSG00000060860	Ube2s	-0.822178	0.00679269				ENSMUSG00000038403	Hfe2	0.767771	0.00471362
ENSMUSG00000032058	Ppp2r1b	-0.831229	0.00696385				ENSMUSG00000046897	Zfp740	0.959718	0.00474103
ENSMUSG00000089838	Gm2962	-1.08453	0.00700523				ENSMUSG00000036995	Asap3	1.45004	0.0048903
ENSMUSG00000020368	Canx	-0.762365	0.00708887				ENSMUSG00000025887	Casp12	1.32192	0.00494093
ENSMUSG00000000355	Mcts1	-0.979443	0.00736959				ENSMUSG00000043587	Acpl2	1.411	0.00500698
ENSMUSG00000098463	NA	-2.36984	0.00740906				ENSMUSG00000037788	Vopp1	1.20051	0.00502682
ENSMUSG00000063884	Ptcd3	-0.922022	0.00752357				ENSMUSG00000052160	Pld4	1.15833	0.00508818
ENSMUSG00000098382	NA	-2.20762	0.00758101				ENSMUSG00000052270	Fpr2	1.56137	0.00512541
ENSMUSG00000056629	Fkbp2	-0.982665	0.00767438				ENSMUSG00000029468	P2rx7	1.18913	0.00518972
ENSMUSG00000038172	Ttc39b	-0.846167	0.00772627				ENSMUSG00000042115	Klhdc8a	1.42387	0.0051942
ENSMUSG00000024319	Vps52	-0.749993	0.00780664				ENSMUSG00000036459	Wtip	1.41986	0.00520053
ENSMUSG00000021484	Lman2	-0.813724	0.00782946				ENSMUSG00000002083	Bbc3	0.906693	0.00522153
ENSMUSG00000094683	Ap3m1-ps	-1.1612	0.0080013				ENSMUSG00000037638	Zbtb42	1.06575	0.00531805
ENSMUSG00000081800	Gm14200	-1.21882	0.00804819				ENSMUSG00000024349	Tmem173	1.20083	0.00532243
ENSMUSG00000031955	Bcar1	-0.717722	0.00811876				ENSMUSG00000038534	Osbpl7	1.39053	0.00534008
ENSMUSG00000027770	Dhx36	-0.538662	0.00816378				ENSMUSG00000000686	Abhd15	1.34666	0.00534407
ENSMUSG00000031168	Ebp	-0.900101	0.0084916				ENSMUSG00000051817	Sox12	1.55394	0.00534407
ENSMUSG00000028999	Rint1	-0.788621	0.00862701				ENSMUSG00000070632	Btbd8	1.80802	0.0053516
ENSMUSG00000030417	NA	-0.891628	0.00870696				ENSMUSG00000036196	Slc26a8	2.45751	0.00561065
ENSMUSG00000081715	Rps11-ps3	-1.85058	0.00871201				ENSMUSG00000048498	Cd300e	1.38929	0.00573565
ENSMUSG00000026356	Dars	-0.599368	0.00884832				ENSMUSG00000078862	NA	1.06428	0.0057703
ENSMUSG00000036285	Noa1	-0.899748	0.00884832				ENSMUSG00000041147	Brca2	1.42739	0.00580663
ENSMUSG00000026880	Stom	-0.797338	0.0088572				ENSMUSG00000020042	Btbd11	1.51177	0.00586775
ENSMUSG00000049233	Apoo-ps	-0.665168	0.00889061				ENSMUSG00000026915	Strbp	0.675778	0.00586804
ENSMUSG00000041891	Lman1	-1.00944	0.0089389				ENSMUSG00000034573	Ptpn13	1.77415	0.0060875
ENSMUSG00000057626	Gm5621	-1.40836	0.00894041				ENSMUSG00000011958	Bnip2	0.722816	0.00611289
ENSMUSG00000027890	Gstm4	-1.229	0.00894944				ENSMUSG00000028681	Ptch2	2.09203	0.00631543
ENSMUSG00000033985	Tesk2	-0.636314	0.00897787				ENSMUSG00000026094	Stk17b	0.99302	0.00650931
ENSMUSG00000035575	Utp6	-0.64639	0.00901434				ENSMUSG00000028159	Dapp1	1.52599	0.0065423
ENSMUSG00000005299	Letm1	-0.627573	0.00927087				ENSMUSG00000040594	Ranbp17	2.22511	0.0065423
ENSMUSG00000027341	Tmem230	-0.857506	0.00938999				ENSMUSG00000030047	Arhgap25	1.08392	0.00665581
ENSMUSG00000074280	Gm6166	-1.80252	0.0094324				ENSMUSG00000031939	Taf1d	1.31145	0.00666567
ENSMUSG00000036334	Igsf10	-1.94261	0.00947259				ENSMUSG00000081665	Gm15922	1.73451	0.00666567
ENSMUSG00000064061	Dzip3	-1.46176	0.00966516				ENSMUSG00000040522	Tlr8	1.73023	0.00686033
ENSMUSG00000021577	Sdha	-0.763182	0.00982047				ENSMUSG00000032890	Rims3	1.58015	0.00695378
ENSMUSG00000062006	NA	-1.04736	0.00998482				ENSMUSG00000022122	Ednrb	1.30592	0.00696151
ENSMUSG00000020571	Pdia6	-1.05635	0.00998567				ENSMUSG00000034709	Ppp1r21	0.786293	0.0069654
ENSMUSG00000020952	Scfd1	-0.886631	0.00999983				ENSMUSG00000098120	Gm5914	2.20381	0.00724899
ENSMUSG00000042709	Atpaf2	-0.673926	0.010147				ENSMUSG00000045538	Ddx28	0.840757	0.00731247
ENSMUSG00000040505	Abcg5	-0.822681	0.0102229				ENSMUSG00000048234	Rnf149	0.903946	0.00740938
ENSMUSG00000059022	Kcp	-1.62463	0.0102807				ENSMUSG00000078877	Gm14295	0.955096	0.00761108
ENSMUSG00000029189	Sel1l3	-1.26545	0.0103666				ENSMUSG00000022090	Pdlim2	1.48789	0.00761628
ENSMUSG00000028107	Tars2	-0.913473	0.0104337				ENSMUSG00000020828	Pld2	0.932911	0.00779317
ENSMUSG00000028419	Chmp5	-0.756644	0.0104337				ENSMUSG00000039960	Rhou	0.744456	0.00789185
ENSMUSG00000081228	Gm16089	-0.908393	0.0104337				ENSMUSG00000051682	Treml4	0.963841	0.00796078
ENSMUSG00000022261	Sdc2	-0.837817	0.0105516				ENSMUSG00000027953	Slc50a1	0.881743	0.00803307
ENSMUSG00000015437	Gzmb	-2.26702	0.0107465				ENSMUSG00000027831	Veph1	2.30417	0.00811154
ENSMUSG00000009108	Gnat2	-2.11126	0.0109727				ENSMUSG00000069324	Gm5096	1.52204	0.00814777
ENSMUSG00000021079	Timm9	-0.951831	0.0113865				ENSMUSG00000022898	Dscr3	0.605756	0.00817241
ENSMUSG00000071141	Rpl36a-ps3	-0.952446	0.0113955				ENSMUSG00000043621	Ubxn10	2.3659	0.00822
ENSMUSG00000032198	Dock6	-1.22483	0.0113992				ENSMUSG00000047777	Phf13	1.1602	0.00833484
ENSMUSG00000085514	9530048J24Rik	-2.29606	0.0117638				ENSMUSG00000062127	Cttnbp2nl	1.18136	0.00851794
ENSMUSG00000000563	Atp5f1	-0.861484	0.0119329				ENSMUSG00000035212	Leprot	0.743538	0.00866937
ENSMUSG00000082368	Gm11225	-1.79801	0.0119358				ENSMUSG00000072825	Cep170b	1.12711	0.0087908
ENSMUSG00000036372	Tmem258	-1.13702	0.0119914				ENSMUSG00000033618	Map3k13	1.22231	0.00884832
ENSMUSG00000022388	Ttll8	-2.11145	0.0121201				ENSMUSG00000052632	Asap2	1.4204	0.00884832
ENSMUSG00000034371	Dak	-1.08886	0.0122007				ENSMUSG00000021175	Cdca7l	1.86059	0.00898578
ENSMUSG00000026826	Nr4a2	-1.86143	0.0122027				ENSMUSG00000022280	Rnf19a	0.829204	0.00903411
ENSMUSG00000036452	Arhgap26	-1.17918	0.0122259				ENSMUSG00000020392	Cdkn2aipnl	0.710102	0.00908737
ENSMUSG00000015668	Pdzd11	-0.798417	0.0123365				ENSMUSG00000038167	Plekhg6	1.17912	0.00922721
ENSMUSG00000029370	Rassf6	-0.881137	0.0124006				ENSMUSG00000039349	C130074G19Rik	0.894717	0.00950385
ENSMUSG00000038304	Cd160	-2.28661	0.0129326				ENSMUSG00000041930	Fam222a	1.76746	0.00995288
ENSMUSG00000053460	Ggcx	-1.43378	0.0131123				ENSMUSG00000061950	Ppp4r1	0.702899	0.00999983
ENSMUSG00000040521	Tsfm	-0.993038	0.0131924				ENSMUSG00000026510	Trp53bp2	0.639103	0.0100515
ENSMUSG00000014313	Cox6c	-0.83836	0.0132771				ENSMUSG00000051435	Fhad1	1.30123	0.0101706
ENSMUSG00000027523	Gnas	-0.626736	0.0134517				ENSMUSG00000032562	Gnai2	0.596988	0.0102961
ENSMUSG00000020180	Snrpd3	-1.03514	0.0137308				ENSMUSG00000070604	Vsig10l	1.56712	0.0103264
ENSMUSG00000020261	Slc36a1	-0.817943	0.0138552				ENSMUSG00000032253	Phip	0.693884	0.0103654
ENSMUSG00000036875	Dna2	-0.991853	0.0139202				ENSMUSG00000044034	Npb	1.95733	0.0104628
ENSMUSG00000047459	Dynlrb1	-0.827449	0.0141384				ENSMUSG00000002602	Axl	0.933178	0.010786
ENSMUSG00000083626	Gm4459	-0.941192	0.0144909				ENSMUSG00000038641	Akr1d1	0.970518	0.0109585
ENSMUSG00000045282	Tmem86b	-0.756172	0.0145183				ENSMUSG00000043740	B430306N03Rik	1.26105	0.0109805
ENSMUSG00000087213	2810408I11Rik	-1.86982	0.0146355				ENSMUSG00000021144	Mta1	0.689998	0.0110628
ENSMUSG00000021606	NA	-0.761732	0.0148839				ENSMUSG00000052713	Zfp608	1.33751	0.0113215
ENSMUSG00000029591	Ung	-1.00593	0.0149077				ENSMUSG00000085457	1110046J04Rik	2.01057	0.0113865
ENSMUSG00000021520	Uqcrb	-0.994718	0.0150944				ENSMUSG00000030798	Cd37	0.997213	0.0113955
ENSMUSG00000030706	Mrpl48	-0.672757	0.0151137				ENSMUSG00000038668	Lpar1	1.60942	0.0117638
ENSMUSG00000038965	NA	-0.850966	0.0151137				ENSMUSG00000048905	4930539E08Rik	1.80706	0.0118118
ENSMUSG00000014606	Slc25a11	-0.643001	0.0152069				ENSMUSG00000047832	Cdca4	0.870925	0.0121478
ENSMUSG00000053553	3110082I17Rik	-0.944582	0.0154447				ENSMUSG00000028796	Phc2	0.793046	0.0123265
ENSMUSG00000031227	Magee1	-1.4851	0.015499				ENSMUSG00000039676	Capsl	2.07652	0.0125702
ENSMUSG00000023938	Aars2	-0.828193	0.0158912				ENSMUSG00000028718	Stil	1.85286	0.0125993
ENSMUSG00000042453	Reln	-1.20169	0.0160303				ENSMUSG00000036648	Gm3417	2.15935	0.0127369
ENSMUSG00000092499	1700092C10Rik	-2.02186	0.0160483				ENSMUSG00000026383	Epb4.1l5	0.75099	0.0128373
ENSMUSG00000019777	Hdac2	-0.519091	0.0164694				ENSMUSG00000027115	Kif18a	1.45047	0.0129831
ENSMUSG00000020775	Mrpl38	-0.715596	0.0164694				ENSMUSG00000072673	Gm10392	2.24386	0.0131168
ENSMUSG00000029221	Slc30a9	-0.562002	0.0164694				ENSMUSG00000028917	Plekhm2	0.948674	0.0135351
ENSMUSG00000002635	Pdcd2l	-0.915379	0.0164905				ENSMUSG00000087107	AI662270	1.40899	0.0138552
ENSMUSG00000060227	Casc4	-1.08029	0.0165148				ENSMUSG00000007987	Rabl5	0.833845	0.0140546
ENSMUSG00000003344	Btbd2	-0.851958	0.016561				ENSMUSG00000022560	Slc52a2	0.892249	0.0140897
ENSMUSG00000028811	Yars	-0.795175	0.016561				ENSMUSG00000021379	Id4	1.64769	0.0141915
ENSMUSG00000031884	Ces2d-ps	-1.5747	0.0166048				ENSMUSG00000023991	Foxp4	1.01887	0.0142049
ENSMUSG00000063179	Pstk	-1.1542	0.0166281				ENSMUSG00000032548	Slco2a1	1.16861	0.0144159
ENSMUSG00000034403	Pja1	-0.655234	0.0166907				ENSMUSG00000050671	Ism2	2.2234	0.0144388
ENSMUSG00000005378	Wbscr22	-0.745048	0.016785				ENSMUSG00000003452	Bicd1	2.05677	0.0146446
ENSMUSG00000084790	Gm15879	-1.52467	0.0168438				ENSMUSG00000019951	Uhrf1bp1l	0.858548	0.0148822
ENSMUSG00000038690	Atp5j2	-0.857229	0.0168839				ENSMUSG00000027546	Atp9a	0.653703	0.0151136
ENSMUSG00000022948	Setd4	-1.08692	0.0169215				ENSMUSG00000032218	Ccnb2	1.60968	0.0153715
ENSMUSG00000059810	Rgs3	-1.41246	0.0169215				ENSMUSG00000068922	Msto1	0.918798	0.0159318
ENSMUSG00000003099	Ppp5c	-0.574028	0.0173483				ENSMUSG00000041556	Fbxo2	1.95864	0.0159807
ENSMUSG00000023393	Slc17a9	-1.29459	0.0174171				ENSMUSG00000002885	Cd97	0.708804	0.0160344
ENSMUSG00000020514	Mrpl22	-0.917426	0.0175776				ENSMUSG00000090166	Ear10	2.21392	0.0160344
ENSMUSG00000031782	Coq9	-0.437554	0.0176023				ENSMUSG00000003526	Prodh	0.933601	0.0164513
ENSMUSG00000027406	Idh3b	-0.722562	0.0176475				ENSMUSG00000032046	Abhd12	0.741646	0.0167595
ENSMUSG00000095143	NA	-2.19968	0.0176543				ENSMUSG00000041754	Trem3	2.11817	0.016785
ENSMUSG00000004105	Angptl2	-1.43886	0.0176992				ENSMUSG00000003062	Stard3nl	0.857474	0.0168631
ENSMUSG00000032182	Yipf2	-0.989332	0.018068				ENSMUSG00000020038	Cry1	1.26038	0.0169215
ENSMUSG00000078941	Taf9	-1.19761	0.0181705				ENSMUSG00000046133	C130073F10Rik	2.20769	0.0169534
ENSMUSG00000003662	Ciao1	-0.700307	0.0182462				ENSMUSG00000020493	Prr11	2.10886	0.0169536
ENSMUSG00000030876	Mettl9	-0.904496	0.018367				ENSMUSG00000028007	Snx7	0.984167	0.0170034
ENSMUSG00000071335	G630090E17Rik	-1.53896	0.0183739				ENSMUSG00000047446	Arl4a	1.09457	0.0170742
ENSMUSG00000057322	Rpl38	-1.0447	0.0184624				ENSMUSG00000039747	Orai2	1.35303	0.0174159
ENSMUSG00000031960	Aars	-0.730346	0.0185442				ENSMUSG00000031995	St14	1.93852	0.0176023
ENSMUSG00000036315	Znrd1	-0.963044	0.0185442				ENSMUSG00000042102	Dmgdh	0.910616	0.0176023
ENSMUSG00000009549	NA	-0.591768	0.0185672				ENSMUSG00000031586	Rbpms	0.860009	0.0179659
ENSMUSG00000042992	Loh12cr1	-0.821125	0.0185672				ENSMUSG00000073411	NA	0.835876	0.0180477
ENSMUSG00000029352	Crybb3	-2.16685	0.0186772				ENSMUSG00000031511	Arhgef7	1.05902	0.0181168
ENSMUSG00000031171	Ftsj1	-0.762593	0.0187328				ENSMUSG00000017667	Zfp334	1.20931	0.0181705
ENSMUSG00000003273	Car11	-2.06976	0.0191458				ENSMUSG00000014599	Csf1	1.17801	0.0182272
ENSMUSG00000005233	Spc25	-1.47593	0.0191458				ENSMUSG00000030265	Kras	0.572872	0.0183739
ENSMUSG00000030315	Vgll4	-0.886939	0.0191458				ENSMUSG00000020331	Hcn2	1.57131	0.018411
ENSMUSG00000081975	Gm12482	-1.46062	0.0191819				ENSMUSG00000032012	Pvrl1	0.925257	0.0184624
ENSMUSG00000049690	Nckap5	-1.9981	0.0192979				ENSMUSG00000036748	Cuedc2	0.678709	0.0184909
ENSMUSG00000025347	Mettl7b	-0.962991	0.0193095				ENSMUSG00000045136	Tubb2b	1.34657	0.0185442
ENSMUSG00000032796	Lama1	-1.62562	0.0195368				ENSMUSG00000027630	Tbl1xr1	0.719628	0.0188024
ENSMUSG00000057572	NA	-0.774086	0.0195368				ENSMUSG00000048240	Gng7	1.54127	0.0191029
ENSMUSG00000035944	Ttc38	-0.516816	0.0196874				ENSMUSG00000002076	Hsf2bp	1.82278	0.019474
ENSMUSG00000022359	Wdyhv1	-0.84538	0.0198335				ENSMUSG00000093470	Gm20645	1.05643	0.0196577
ENSMUSG00000027411	Vps16	-0.678961	0.0198335				ENSMUSG00000041789	2700046A07Rik	2.15543	0.0199814
ENSMUSG00000023967	Mrps18a	-0.587555	0.0198764				ENSMUSG00000017466	Timp2	1.40336	0.020342
ENSMUSG00000061838	Suclg2	-0.949903	0.0199814				ENSMUSG00000024160	Spsb3	0.840616	0.0203899
ENSMUSG00000036644	Tbc1d9b	-0.652004	0.0200165				ENSMUSG00000086848	Lce6a	2.1523	0.0208682
ENSMUSG00000014633	Cmc2	-0.971052	0.0201565				ENSMUSG00000032712	2810474O19Rik	1.12926	0.0209214
ENSMUSG00000028381	Ugcg	-0.724951	0.020383				ENSMUSG00000029082	Bst1	1.85378	0.0216475
ENSMUSG00000057229	Atp5sl	-0.70618	0.020459				ENSMUSG00000026068	Il18rap	1.83878	0.0217094
ENSMUSG00000027282	Mtch2	-0.616898	0.0208152				ENSMUSG00000032667	Pon2	0.506589	0.0217269
ENSMUSG00000035674	Ndufa3	-0.825366	0.0209429				ENSMUSG00000033187	BC016579	1.77824	0.0217425
ENSMUSG00000029407	Uso1	-0.70857	0.0210511				ENSMUSG00000036057	Ptpn23	0.723399	0.0217545
ENSMUSG00000032310	Cyp1a2	-1.923	0.0210609				ENSMUSG00000053070	9230110C19Rik	1.54232	0.0217574
ENSMUSG00000079002	C030006K11Rik	-0.678479	0.0211832				ENSMUSG00000030844	Rgs10	1.11314	0.0217652
ENSMUSG00000030335	Mrpl51	-0.603246	0.0212558				ENSMUSG00000097222	1010001N08Rik	1.48233	0.0217749
ENSMUSG00000016427	Ndufa1	-0.852238	0.0213328				ENSMUSG00000023021	Cers5	1.0336	0.0219592
ENSMUSG00000006315	Tmem147	-0.92706	0.0214039				ENSMUSG00000046169	Adamts6	1.55348	0.0219783
ENSMUSG00000014980	Tsen15	-0.983048	0.021439				ENSMUSG00000027223	Mapk8ip1	1.49223	0.0223582
ENSMUSG00000015478	Rnf5	-1.03607	0.0215041				ENSMUSG00000002603	Tgfb1	1.01787	0.0226805
ENSMUSG00000004931	Apba3	-0.73433	0.0216475				ENSMUSG00000029401	Rilpl2	0.851402	0.0227477
ENSMUSG00000029578	Wipi2	-0.40865	0.0216475				ENSMUSG00000009569	Mkl2	0.83801	0.0228151
ENSMUSG00000025151	Maged1	-0.679738	0.0223582				ENSMUSG00000069041	Slc25a31	2.10115	0.0228232
ENSMUSG00000062797	l7Rn6	-1.22343	0.0224579				ENSMUSG00000070473	Cldn3	0.774961	0.0228937
ENSMUSG00000096262	Ap1g1	-0.777775	0.0226076				ENSMUSG00000086013	Gm15706	1.67618	0.0229525
ENSMUSG00000015092	NA	-0.855658	0.0226805				ENSMUSG00000029863	Casp2	0.806835	0.022982
ENSMUSG00000025512	Chid1	-1.30534	0.0226805				ENSMUSG00000024014	Pim1	1.19738	0.0233499
ENSMUSG00000015342	Xk	-1.17995	0.0227212				ENSMUSG00000014444	Piezo1	1.18512	0.0233524
ENSMUSG00000041264	Uspl1	-0.64463	0.0227212				ENSMUSG00000066800	Rnasel	0.922537	0.0235229
ENSMUSG00000044937	BC030307	-1.22763	0.0228517				ENSMUSG00000023456	Tpi1	0.611812	0.0235299
ENSMUSG00000020926	Adam11	-1.39096	0.0229525				ENSMUSG00000035900	Gramd4	0.723402	0.0238551
ENSMUSG00000037262	Kin	-0.799389	0.0229525				ENSMUSG00000044341	Gm5601	0.99772	0.0238551
ENSMUSG00000091478	Gm10039	-0.763467	0.0229525				ENSMUSG00000051934	Spats2	0.839305	0.0238817
ENSMUSG00000059518	Znhit1	-0.808461	0.0232408				ENSMUSG00000004843	Chmp2b	0.707607	0.0243627
ENSMUSG00000066440	Zfyve26	-0.887513	0.0234657				ENSMUSG00000039617	Gm7488	0.95746	0.0248601
ENSMUSG00000037822	Smim14	-0.8169	0.0235029				ENSMUSG00000036989	Trim3	1.0046	0.025268
ENSMUSG00000039206	Daglb	-0.561095	0.0237153				ENSMUSG00000038677	Scube3	2.07969	0.025268
ENSMUSG00000052957	Gas1	-1.54451	0.0237815				ENSMUSG00000040272	Accs	0.875672	0.025297
ENSMUSG00000031535	Dkk4	-2.11032	0.0238306				ENSMUSG00000004707	Ly9	1.04111	0.0253766
ENSMUSG00000036309	Skp1a	-0.794111	0.0239226				ENSMUSG00000050192	Eif5a2	1.51734	0.0255092
ENSMUSG00000022601	Rpl24	-0.67776	0.0241004				ENSMUSG00000055862	Izumo4	1.08827	0.0255092
ENSMUSG00000049287	Iba57	-0.801593	0.0241298				ENSMUSG00000078867	Gm14418	1.17889	0.0255521
ENSMUSG00000006299	Aamp	-0.45774	0.024211				ENSMUSG00000071252	2210408I21Rik	0.856637	0.0258273
ENSMUSG00000086669	AA645442	-2.06836	0.0243176				ENSMUSG00000028236	Sdr16c5	2.07744	0.0261994
ENSMUSG00000036751	Cox6b1	-0.780351	0.0243286				ENSMUSG00000079045	Gm17566	1.33574	0.0262287
ENSMUSG00000027562	Car2	-1.25074	0.0249184				ENSMUSG00000097448	Gm16880	1.79875	0.0262379
ENSMUSG00000029402	Snrnp35	-0.74309	0.0249781				ENSMUSG00000004451	Ralb	0.609671	0.0262851
ENSMUSG00000039809	Gabbr2	-1.15812	0.0249781				ENSMUSG00000089762	Ier5l	1.80145	0.0262858
ENSMUSG00000028322	Exosc3	-0.836859	0.0251223				ENSMUSG00000031659	Adcy7	1.15014	0.0265373
ENSMUSG00000021519	Mterfd1	-0.856823	0.025268				ENSMUSG00000032020	Ubash3b	1.0431	0.0265775
ENSMUSG00000035337	Uchl4	-0.908721	0.0253242				ENSMUSG00000021973	Micu2	0.736439	0.0266223
ENSMUSG00000038886	Man2a2	-0.98125	0.0253701				ENSMUSG00000039166	Akap7	0.917935	0.0266259
ENSMUSG00000041168	Lonp1	-0.614652	0.0253701				ENSMUSG00000036469	March1	0.845974	0.0266711
ENSMUSG00000010911	Apip	-1.00796	0.0256556				ENSMUSG00000013707	Tnfaip8l2	1.02377	0.0267724
ENSMUSG00000049751	NA	-0.988432	0.0256556				ENSMUSG00000027936	Crtc2	1.19401	0.0269195
ENSMUSG00000051639	Gm5812	-0.562194	0.0257419				ENSMUSG00000022614	Lmf2	0.772913	0.0269741
ENSMUSG00000085708	Gm16063	-2.08039	0.0260514				ENSMUSG00000086224	2700069I18Rik	1.95471	0.0269741
ENSMUSG00000028932	Psmc2	-0.48594	0.0260628				ENSMUSG00000067787	Blcap	0.775828	0.0270569
ENSMUSG00000022215	Fitm1	-1.8833	0.0260844				ENSMUSG00000084616	Gm25047	1.81713	0.0270569
ENSMUSG00000022848	Dirc2	-0.477735	0.0263119				ENSMUSG00000017176	Nt5c3b	1.19476	0.0271343
ENSMUSG00000025950	Idh1	-0.938354	0.0263119				ENSMUSG00000093577	Gm20632	1.5892	0.0271367
ENSMUSG00000052102	Gnpda1	-1.03958	0.0264113				ENSMUSG00000026737	Pip4k2a	0.822572	0.0273806
ENSMUSG00000037152	Ndufc1	-0.893102	0.0264517				ENSMUSG00000085087	Gm13528	1.40655	0.0275561
ENSMUSG00000027618	NA	-0.473926	0.0266259				ENSMUSG00000043572	Pars2	0.841419	0.0276647
ENSMUSG00000084159	Gm12696	-0.88168	0.0266711				ENSMUSG00000004929	Thop1	0.703253	0.0277291
ENSMUSG00000019689	1110001J03Rik	-0.828016	0.0267724				ENSMUSG00000042225	Ammecr1	0.901635	0.0280595
ENSMUSG00000029186	Pi4k2b	-0.622975	0.0272531				ENSMUSG00000026639	Lamb3	1.09882	0.0281844
ENSMUSG00000027673	Ndufb5	-0.545901	0.0273323				ENSMUSG00000017167	Cntnap1	1.14917	0.0282341
ENSMUSG00000027203	Dut	-1.22451	0.0274038				ENSMUSG00000027938	Creb3l4	1.8819	0.0282391
ENSMUSG00000021418	Rpp40	-1.11218	0.0275874				ENSMUSG00000026608	Kctd3	0.647653	0.0286215
ENSMUSG00000027582	Zgpat	-0.645988	0.0275929				ENSMUSG00000035184	Fam124a	0.998711	0.0286269
ENSMUSG00000054312	Mrps21	-0.895497	0.0276647				ENSMUSG00000017781	Pitpna	0.498552	0.0287696
ENSMUSG00000016181	Diexf	-0.789104	0.0277291				ENSMUSG00000006169	Clint1	0.790326	0.0288226
ENSMUSG00000029199	Lias	-0.399837	0.027826				ENSMUSG00000068335	Dok1	0.990075	0.0293723
ENSMUSG00000068749	Psma5	-0.896808	0.0278764				ENSMUSG00000061859	Inadl	0.575915	0.029503
ENSMUSG00000036019	Tmtc2	-1.26646	0.0280841				ENSMUSG00000079067	Hmgn2-ps1	1.11775	0.0295402
ENSMUSG00000005882	Uqcc1	-0.788127	0.0281844				ENSMUSG00000020929	Eftud2	0.730542	0.029605
ENSMUSG00000024807	Syvn1	-1.02004	0.0284332				ENSMUSG00000029178	Klf3	1.39409	0.029605
ENSMUSG00000024962	Vegfb	-1.23366	0.0292968				ENSMUSG00000027331	Knstrn	1.52965	0.030096
ENSMUSG00000029047	Pex10	-1.02262	0.0292968				ENSMUSG00000039231	Suv39h1	0.672303	0.0302097
ENSMUSG00000019080	Mfsd3	-0.643719	0.0295402				ENSMUSG00000095115	Itpripl2	1.04969	0.0303048
ENSMUSG00000022160	Mettl3	-0.769825	0.0297409				ENSMUSG00000004952	Rasa4	1.31271	0.0306614
ENSMUSG00000025436	Xrcc6bp1	-1.26832	0.0299974				ENSMUSG00000019889	Ptprk	0.686032	0.0307338
ENSMUSG00000030934	Oat	-0.957925	0.0299974				ENSMUSG00000032334	Loxl1	1.71405	0.0308874
ENSMUSG00000032330	Cox7a2	-0.880831	0.0301557				ENSMUSG00000006356	Crip2	0.870165	0.0308965
ENSMUSG00000031444	F10	-0.586308	0.0303048				ENSMUSG00000082718	Gm14928	0.902928	0.0310595
ENSMUSG00000028861	Mrps15	-0.926921	0.0305412				ENSMUSG00000016526	Dyrk3	1.4081	0.031182
ENSMUSG00000020471	Pold2	-0.702609	0.0306084				ENSMUSG00000053442	4930597O21Rik	1.87353	0.031182
ENSMUSG00000032204	Aqp9	-0.731242	0.0306576				ENSMUSG00000046818	Ddit4l	1.66965	0.0317485
ENSMUSG00000046138	9930021J03Rik	-0.688234	0.0306614				ENSMUSG00000072809	9330160F10Rik	1.64847	0.0317485
ENSMUSG00000004056	Akt2	-0.61309	0.0308931				ENSMUSG00000026425	Srgap2	0.783741	0.03184
ENSMUSG00000028062	Lamtor2	-0.864609	0.0308931				ENSMUSG00000002881	Nab1	0.574914	0.0318414
ENSMUSG00000070284	Gmppb	-1.05406	0.0308931				ENSMUSG00000038042	Ptpdc1	1.15828	0.031854
ENSMUSG00000030105	Arl8b	-0.456964	0.0314542				ENSMUSG00000092655	Gm25238	1.94205	0.0323169
ENSMUSG00000027808	Serp1	-1.00124	0.0314992				ENSMUSG00000037913	Tmem156	1.80845	0.032718
ENSMUSG00000020003	Pex7	-0.666673	0.0315934				ENSMUSG00000026126	Ptpn18	1.14994	0.0330374
ENSMUSG00000036181	Hist1h1c	-1.07859	0.0316742				ENSMUSG00000061111	Fam195b	0.886246	0.0334016
ENSMUSG00000030674	Qprt	-0.722481	0.0317272				ENSMUSG00000024989	Cep55	1.83823	0.0335908
ENSMUSG00000051989	Smim11	-0.780418	0.0317272				ENSMUSG00000040471	Ggt6	0.756878	0.0336519
ENSMUSG00000083829	Gm2199	-0.830511	0.0317272				ENSMUSG00000097906	Gm9625	0.95099	0.0337291
ENSMUSG00000043998	Mgat2	-0.722764	0.0317783				ENSMUSG00000036208	BC027231	0.842203	0.0341635
ENSMUSG00000060992	Copz1	-0.802117	0.0324197				ENSMUSG00000019842	Traf3ip2	1.11313	0.0342381
ENSMUSG00000026245	Farsb	-0.701558	0.0325171				ENSMUSG00000036197	Gxylt1	0.726406	0.0343196
ENSMUSG00000022354	Ndufb9	-0.680391	0.032718				ENSMUSG00000041958	Pigs	0.58189	0.0344092
ENSMUSG00000032179	Bmp5	-1.09551	0.0331133				ENSMUSG00000056708	Ier5	1.22022	0.0346972
ENSMUSG00000002379	NA	-0.636691	0.0332735				ENSMUSG00000033022	Cdo1	0.762671	0.0347071
ENSMUSG00000005505	Kbtbd4	-0.828996	0.0333539				ENSMUSG00000040128	Pnrc1	0.658732	0.0347151
ENSMUSG00000053644	Aldh7a1	-0.703523	0.0333709				ENSMUSG00000035559	Mpv17l2	1.121	0.0349678
ENSMUSG00000029388	Eif2b1	-0.567869	0.0335978				ENSMUSG00000019577	Pdk4	1.48257	0.0351944
ENSMUSG00000065870	Rnu3a	-1.9615	0.0337009				ENSMUSG00000091166	Tstd1	1.11479	0.0353098
ENSMUSG00000025381	Cnpy2	-0.853967	0.0341601				ENSMUSG00000002980	Bcam	1.55856	0.0357228
ENSMUSG00000021427	Ssr1	-0.853485	0.0344092				ENSMUSG00000024959	Bad	0.738019	0.0359319
ENSMUSG00000027822	Slc33a1	-1.12082	0.0344092				ENSMUSG00000073988	Ttpa	0.908006	0.0363394
ENSMUSG00000027384	Ndufaf5	-1.05944	0.0347015				ENSMUSG00000069607	Cd300lh	1.78024	0.0364588
ENSMUSG00000025289	Prdx4	-1.03265	0.0349014				ENSMUSG00000027852	Nras	0.575292	0.0365055
ENSMUSG00000038046	Rnmtl1	-0.647946	0.0349716				ENSMUSG00000004221	Ikbkg	0.834455	0.0368054
ENSMUSG00000063684	Gm13910	-0.742756	0.0351454				ENSMUSG00000090248	Gm14027	1.87598	0.0369438
ENSMUSG00000034758	Tle6	-1.41723	0.0354104				ENSMUSG00000036622	Atp13a2	0.839905	0.0370495
ENSMUSG00000035258	Abi3bp	-1.29663	0.0354513				ENSMUSG00000021608	Lpcat1	0.940341	0.0372199
ENSMUSG00000089789	Rdh1	-1.86901	0.0354513				ENSMUSG00000033192	Lpcat2	0.830232	0.0372729
ENSMUSG00000097119	B230354K17Rik	-0.87018	0.0355523				ENSMUSG00000061119	Prcp	0.698433	0.0372729
ENSMUSG00000060477	Irak2	-1.06085	0.036227				ENSMUSG00000026627	Tmem206	0.971762	0.0374048
ENSMUSG00000027651	Rprd1b	-0.567233	0.0365065				ENSMUSG00000045039	Megf8	1.18333	0.0374048
ENSMUSG00000041426	Hibch	-0.585985	0.0371401				ENSMUSG00000039193	Nlrc4	1.53328	0.0379483
ENSMUSG00000087475	4933406I18Rik	-1.85453	0.0372454				ENSMUSG00000026972	Arrdc1	1.15319	0.038419
ENSMUSG00000039782	Cpeb2	-1.02586	0.0373533				ENSMUSG00000036478	Btg1	0.789682	0.038419
ENSMUSG00000066491	Gm6265	-0.983325	0.0374048				ENSMUSG00000038208	Pgap3	1.02529	0.038419
ENSMUSG00000097162	2310010J17Rik	-0.717952	0.0376651				ENSMUSG00000025176	Hoga1	0.66347	0.0387457
ENSMUSG00000026087	NA	-0.601058	0.0376703				ENSMUSG00000031662	Snx20	1.31199	0.0389757
ENSMUSG00000039908	Slc26a11	-0.834445	0.038204				ENSMUSG00000039865	Slc44a3	0.61687	0.0389757
ENSMUSG00000010048	Ifrd2	-0.433651	0.038419				ENSMUSG00000022833	Ccdc14	1.23256	0.0391889
ENSMUSG00000067351	Rps15a-ps2	-1.25413	0.0384915				ENSMUSG00000042116	Vwa1	1.50939	0.0392803
ENSMUSG00000035048	Anapc13	-0.722759	0.0385626				ENSMUSG00000020530	Ggnbp2	0.824941	0.0393981
ENSMUSG00000071528	NA	-0.951976	0.0387385				ENSMUSG00000084350	Znf41-ps	0.915615	0.0393981
ENSMUSG00000032557	Uba5	-0.94688	0.0387913				ENSMUSG00000031480	Thsd1	0.911407	0.0394462
ENSMUSG00000003355	Fkbp11	-1.35263	0.0388144				ENSMUSG00000055546	Timd4	0.845941	0.0396669
ENSMUSG00000020664	Dld	-0.676018	0.0388991				ENSMUSG00000074384	AI429214	1.22973	0.0396669
ENSMUSG00000054452	Aes	-0.665056	0.0390811				ENSMUSG00000074580	4931440P22Rik	1.73057	0.0399042
ENSMUSG00000039428	Tmem135	-0.49229	0.0391287				ENSMUSG00000001039	B9d1	1.42513	0.0400126
ENSMUSG00000028671	Gale	-1.74054	0.0396669				ENSMUSG00000029722	Agfg2	0.878896	0.0401733
ENSMUSG00000004610	Etfb	-0.840287	0.0397175				ENSMUSG00000009585	Apobec3	0.956071	0.0402041
ENSMUSG00000031840	Rab3a	-0.890494	0.0399042				ENSMUSG00000034947	Tmem106a	0.831299	0.0402119
ENSMUSG00000061474	Mrps36	-0.841802	0.0402683				ENSMUSG00000036718	Micall2	1.20053	0.0406451
ENSMUSG00000030104	Edem1	-0.771344	0.0405232				ENSMUSG00000061981	Flot2	0.523176	0.0407401
ENSMUSG00000025823	Pdia4	-0.97927	0.0408789				ENSMUSG00000042377	Fam83g	0.978488	0.0407614
ENSMUSG00000022820	NA	-0.972037	0.0410164				ENSMUSG00000033721	Vav3	1.09505	0.0410164
ENSMUSG00000033307	Mif	-0.834433	0.0410478				ENSMUSG00000055926	Gm14137	1.93848	0.0411417
ENSMUSG00000022471	Xrcc6	-0.556277	0.0413567				ENSMUSG00000000440	Pparg	1.03812	0.0411585
ENSMUSG00000005949	Ctns	-0.605477	0.0414484				ENSMUSG00000036492	Rnf39	1.15837	0.0412113
ENSMUSG00000083396	Gm15542	-0.998606	0.0415461				ENSMUSG00000053062	Jam2	1.19356	0.041289
ENSMUSG00000042747	Krtcap2	-0.864304	0.0416332				ENSMUSG00000020023	Tmcc3	1.13049	0.0414369
ENSMUSG00000021338	Lrrc16a	-0.809628	0.0416949				ENSMUSG00000079523	Tmsb10	1.24266	0.0416191
ENSMUSG00000057278	Snrpg	-1.04674	0.0416949				ENSMUSG00000059401	Mamld1	1.3233	0.0416332
ENSMUSG00000039934	Gsap	-0.919765	0.041746				ENSMUSG00000029999	Tgfa	0.50643	0.0416949
ENSMUSG00000026496	Parp1	-0.786323	0.0418774				ENSMUSG00000091387	Gcnt4	0.664933	0.0421372
ENSMUSG00000094664	Rpl35a-ps6	-0.724264	0.0419699				ENSMUSG00000043895	S1pr2	0.968079	0.0421984
ENSMUSG00000055137	5033411D12Rik	-1.85094	0.0423787				ENSMUSG00000085148	Mir22hg	1.22492	0.0422688
ENSMUSG00000045302	Preb	-0.658548	0.0424167				ENSMUSG00000046111	5830418K08Rik	0.757169	0.0424703
ENSMUSG00000099241	NA	-1.38627	0.0424738				ENSMUSG00000042616	NA	1.77871	0.0425463
ENSMUSG00000035086	Becn1	-0.366217	0.0427649				ENSMUSG00000031262	Cenpi	1.70461	0.0425982
ENSMUSG00000026553	Copa	-0.569868	0.0427693				ENSMUSG00000020522	Mfap3	0.501441	0.042646
ENSMUSG00000096243	Gm24265	-1.84182	0.0429153				ENSMUSG00000019055	Plod1	0.843757	0.0427693
ENSMUSG00000021268	Meg3	-1.84722	0.0430355				ENSMUSG00000036686	Cc2d1a	0.733185	0.0428023
ENSMUSG00000052738	Suclg1	-0.684431	0.0433479				ENSMUSG00000052397	Ezr	1.42821	0.0429153
ENSMUSG00000022750	Klhl22	-0.768071	0.0434874				ENSMUSG00000084960	B430010I23Rik	1.89351	0.0429153
ENSMUSG00000022391	Rangap1	-0.794009	0.0437121				ENSMUSG00000067916	Gm13139	0.903349	0.0430118
ENSMUSG00000008305	Tle1	-0.83378	0.0437645				ENSMUSG00000041343	Ankrd42	1.17748	0.0430355
ENSMUSG00000015112	Slc25a13	-0.728208	0.0438661				ENSMUSG00000022722	Arl6	0.981746	0.0433017
ENSMUSG00000027742	Cog6	-0.855391	0.0441988				ENSMUSG00000041515	Irf8	0.882966	0.0433479
ENSMUSG00000020651	Slc26a4	-1.91062	0.0445861				ENSMUSG00000096948	Gm4221	1.92124	0.0434436
ENSMUSG00000083899	Gm12346	-0.829287	0.0445914				ENSMUSG00000026991	Pkp4	0.661331	0.043533
ENSMUSG00000093157	Mir3098	-1.4086	0.0445914				ENSMUSG00000054753	AU018091	1.89819	0.043533
ENSMUSG00000003279	Dlgap1	-1.21251	0.0446859				ENSMUSG00000041278	Ttc1	0.65096	0.0437004
ENSMUSG00000031826	Usp10	-0.51626	0.0447067				ENSMUSG00000005677	Nr1i3	0.817728	0.0438661
ENSMUSG00000084793	Gm2568	-1.80463	0.0448522				ENSMUSG00000039738	Slx4	0.868035	0.0445288
ENSMUSG00000016252	Atp5e	-0.803713	0.04511				ENSMUSG00000049488	Tmem67	0.846311	0.0445288
ENSMUSG00000008999	Bmp7	-1.07238	0.0454659				ENSMUSG00000028088	Fmo5	0.747885	0.0445914
ENSMUSG00000081557	Gm5697	-1.85879	0.045537				ENSMUSG00000097039	Pvt1	1.2094	0.0447069
ENSMUSG00000023087	Ccrn4l	-1.37457	0.0456782				ENSMUSG00000055228	Zfp935	0.908926	0.0447892
ENSMUSG00000018286	Psmb6	-0.60242	0.0457284				ENSMUSG00000040428	Plekha4	1.47449	0.0450541
ENSMUSG00000036168	Ccdc38	-1.67411	0.0457284				ENSMUSG00000047264	Zfp358	0.842241	0.04511
ENSMUSG00000056429	NA	-0.562209	0.045978				ENSMUSG00000027714	Exosc9	0.611458	0.0454129
ENSMUSG00000006717	Acot13	-0.782014	0.0462252				ENSMUSG00000020271	Fbxw11	0.450207	0.0454252
ENSMUSG00000037316	Bag4	-0.704565	0.0462252				ENSMUSG00000056952	Tatdn2	1.00474	0.0455373
ENSMUSG00000086389	Gm15998	-1.90146	0.0462252				ENSMUSG00000039715	Wdr34	0.728938	0.0455724
ENSMUSG00000028229	Rmdn1	-0.979847	0.0462807				ENSMUSG00000082185	Gm12428	0.909007	0.0455863
ENSMUSG00000033207	Mamdc2	-1.42311	0.0464035				ENSMUSG00000040928	S100pbp	0.640952	0.0456647
ENSMUSG00000034456	Uroc1	-0.716086	0.0464035				ENSMUSG00000052763	Zfp212	0.595972	0.0463966
ENSMUSG00000062054	Iah1	-0.975263	0.0464035				ENSMUSG00000053702	Nebl	1.67526	0.0464035
ENSMUSG00000097203	4732419C18Rik	-1.09358	0.0464035				ENSMUSG00000063015	Ccni	0.611041	0.0464035
ENSMUSG00000038602	Slc35f1	-1.90747	0.0465715				ENSMUSG00000070495	Ctcfl	1.13309	0.0469345
ENSMUSG00000000168	Dlat	-0.577218	0.0466086				ENSMUSG00000081189	Gm12725	1.6098	0.0470506
ENSMUSG00000026568	Mpc2	-0.977051	0.0466506				ENSMUSG00000053646	Plxnb1	0.862835	0.0470964
ENSMUSG00000041028	Ghitm	-0.672425	0.0466506				ENSMUSG00000031832	Taf1c	0.943285	0.0472977
ENSMUSG00000034118	Tpst1	-0.661854	0.0468165				ENSMUSG00000041957	Pkp2	0.605681	0.0476238
ENSMUSG00000022347	A1bg	-1.90263	0.0471141				ENSMUSG00000015745	Plekho1	0.875766	0.047717
ENSMUSG00000089943	Ugt1a5	-0.929623	0.0471141				ENSMUSG00000025572	Tmc6	0.815537	0.0477317
ENSMUSG00000089662	Gm14057	-1.81111	0.0476238				ENSMUSG00000021007	Spata7	1.01601	0.0484096
ENSMUSG00000032116	Stt3a	-0.611664	0.0477201				ENSMUSG00000031410	Nxf7	1.89208	0.0484223
ENSMUSG00000053286	Trmt1l	-1.02561	0.0479492				ENSMUSG00000054181	A930012O16Rik	1.55123	0.0484223
ENSMUSG00000025479	Cyp2e1	-1.04663	0.0479854				ENSMUSG00000057895	Zfp105	1.04085	0.0484223
ENSMUSG00000061353	Cxcl12	-0.72612	0.0480995				ENSMUSG00000027981	Rnpc3	0.69592	0.0488122
ENSMUSG00000024910	Ctsw	-1.76927	0.048292				ENSMUSG00000091071	1700030C10Rik	1.37115	0.0491138
ENSMUSG00000092116	Gm10320	-1.21079	0.0483018				ENSMUSG00000049327	Setd8	0.51717	0.0492093
ENSMUSG00000068284	Gm608	-0.743258	0.0484784				ENSMUSG00000028040	Efna4	1.80575	0.0494312
ENSMUSG00000082039	Gm15653	-1.86541	0.0484784				ENSMUSG00000058794	Nfe2	1.66833	0.0495613
ENSMUSG00000023206	Il15ra	-0.892193	0.0489689				ENSMUSG00000073599	Ecscr	0.953275	0.0497799
ENSMUSG00000034449	Dhrs11	-0.666748	0.0490081				ENSMUSG00000040434	Gyltl1b	1.23189	0.049822
ENSMUSG00000061825	Ces2c	-1.31738	0.0491239
ENSMUSG00000083860	Gm13313	-1.42264	0.0492658
ENSMUSG00000000171	Sdhd	-0.610661	0.0494267
ENSMUSG00000006010	BC003331	-0.466058	0.0495218
ENSMUSG00000020925	Ccdc43	-0.497107	0.0495773
ENSMUSG00000022814	Umps	-0.713905	0.0497584
ENSMUSG00000006021	Kptn	-0.745079	0.0497799
ENSMUSG00000023235	Ccl25	-1.24616	0.0497799
ENSMUSG00000028975	Pex14	-0.559691	0.0497799
ENSMUSG00000037470	NA	-0.641418	0.0497799
ENSMUSG00000050043	Tmx2	-1.07423	0.0497799
ENSMUSG00000062198	2700097O09Rik	-0.972	0.0497799
ENSMUSG00000025968	Ndufs1	-0.560149	0.0498409
