# Supplementary material for: Intestinal microbiota drives cholestasis-induced specific hepatic gene expression patterns
Source: Gut Microbes. 2021 Apr 13;13(1):1911534. doi: 10.1080/19490976.2021.1911534 (PMC8049203; doi:10.1080/19490976.2021.1911534)
Supplement: Supplemental Material [file KGMI_A_1911534_SM0051.zip › Supplementary information/Supplementary_table_5.xlsx]

## Sheet: ASF BDL VS GF BDL 
Downregulated ASF BDL vs GF BDL							Upegulated ASF BDL vs GF BDL
gene_id	mgi_symbol	log2FoldChange	padj				gene_id	mgi_symbol	log2FoldChange	padj
ENSMUSG00000033174	Mgll	-1.50287	0.000150568				ENSMUSG00000032802	Srxn1	1.45259	0.000150568
ENSMUSG00000047492	Inhbe	-2.66301	0.000205489				ENSMUSG00000015568	Lpl	2.67966	0.00017732
ENSMUSG00000062410	Hsd3b3	-1.1285	0.000528656				ENSMUSG00000028961	Pgd	1.11147	0.00017732
ENSMUSG00000037669	1110057K04Rik	-0.847805	0.0035064				ENSMUSG00000030189	Ybx3	2.73088	0.00185101
ENSMUSG00000005677	Nr1i3	-1.4177	0.00366553				ENSMUSG00000032350	Gclc	1.60892	0.00231002
ENSMUSG00000015854	Cd5l	-1.28749	0.00385764				ENSMUSG00000052504	Epha3	2.56385	0.00252111
ENSMUSG00000019906	Lin7a	-1.31375	0.00385764				ENSMUSG00000025202	Scd3	2.4177	0.00334468
ENSMUSG00000038150	NA	-0.827231	0.00437327				ENSMUSG00000027737	Slc7a11	2.37724	0.00334468
ENSMUSG00000073910	Mob3b	-0.823666	0.00503429				ENSMUSG00000052131	Akr1b7	2.47172	0.00500967
ENSMUSG00000035041	Creb3l3	-1.33845	0.00503429				ENSMUSG00000024381	Bin1	2.13719	0.00722445
ENSMUSG00000020037	Rfx4	-1.98216	0.00614928				ENSMUSG00000036446	Lum	1.23307	0.00838257
ENSMUSG00000028712	Cyp4a31	-2.02298	0.00614928				ENSMUSG00000029661	Col1a2	1.86901	0.00844994																GF
ENSMUSG00000033720	Sfxn5	-0.808046	0.00722445				ENSMUSG00000067818	Myl9	2.1393	0.00860193
ENSMUSG00000033965	Slc16a2	-0.973593	0.00722445				ENSMUSG00000097451	Rian	2.85868	0.00963683
ENSMUSG00000090150	Acad11	-1.11128	0.00722445				ENSMUSG00000028364	Tnc	2.3421	0.00963683
ENSMUSG00000063929	Cyp4a32	-1.40339	0.00722445				ENSMUSG00000023150	Ivns1abp	1.2089	0.00963683
ENSMUSG00000070495	Ctcfl	-1.88404	0.00722445				ENSMUSG00000031380	Figf	2.07883	0.0117463
ENSMUSG00000062545	Tlr12	-2.02485	0.00722445				ENSMUSG00000035783	Acta2	2.44885	0.0122071
ENSMUSG00000048916	Gm5540	-1.21551	0.00832694				ENSMUSG00000048126	Col6a3	1.517	0.0146586
ENSMUSG00000028127	Abcd3	-0.902156	0.00841209				ENSMUSG00000004891	Nes	2.10562	0.0161165
ENSMUSG00000017167	Cntnap1	-1.7221	0.00841209				ENSMUSG00000058260	Serpina9	2.17526	0.0178366
ENSMUSG00000049109	Themis	-2.17574	0.0097238				ENSMUSG00000054641	Mmrn1	2.72515	0.0182053
ENSMUSG00000014542	Clec4f	-0.93365	0.0122071				ENSMUSG00000055561	Spink5	2.44724	0.0191772
ENSMUSG00000022041	Chrna2	-1.63574	0.0122071				ENSMUSG00000021579	Lrrc14b	2.60267	0.0196973
ENSMUSG00000034785	Dio1	-2.04028	0.0122071				ENSMUSG00000027692	Tnik	2.58009	0.0201553
ENSMUSG00000035504	Reep6	-0.776203	0.0138055				ENSMUSG00000074218	Cox7a1	2.47151	0.0216764
ENSMUSG00000034308	Sdr42e1	-0.965328	0.0138055				ENSMUSG00000014776	Nol3	2.30831	0.0216764
ENSMUSG00000054676	1600014C10Rik	-0.947566	0.0159163				ENSMUSG00000021493	Pdlim7	1.07675	0.0216764
ENSMUSG00000025207	Sema4g	-0.863393	0.0161503				ENSMUSG00000029552	Tes	1.01496	0.0216764
ENSMUSG00000001942	Siae	-0.996267	0.0161503				ENSMUSG00000024529	Lox	1.65917	0.0219527
ENSMUSG00000022562	Oplah	-0.916862	0.0185291				ENSMUSG00000037960	1110007C09Rik	1.021	0.0228084
ENSMUSG00000027359	Slc27a2	-0.862013	0.0196973				ENSMUSG00000001403	Ube2c	2.46565	0.0261181
ENSMUSG00000036641	Ccdc148	-1.18796	0.0201553				ENSMUSG00000079508	Apoo	1.52119	0.0261181
ENSMUSG00000029119	Man2b2	-0.797284	0.0214332				ENSMUSG00000025150	Cbr2	2.09135	0.0262581
ENSMUSG00000046324	Ermp1	-0.650966	0.0216764				ENSMUSG00000001506	Col1a1	1.92329	0.0284452
ENSMUSG00000026417	Pigr	-0.95108	0.0216764				ENSMUSG00000032085	Tagln	1.77298	0.0345362
ENSMUSG00000024900	Cpt1a	-1.00095	0.0216764				ENSMUSG00000020022	Ndufa12	0.812998	0.0349667
ENSMUSG00000026623	Lpgat1	-1.01897	0.0216764				ENSMUSG00000024640	NA	1.78115	0.0354413
ENSMUSG00000010601	Apol7a	-1.36794	0.0216764				ENSMUSG00000027510	Rbm38	2.10348	0.0357304
ENSMUSG00000033618	Map3k13	-1.43084	0.0216764				ENSMUSG00000042485	Mustn1	1.96055	0.0390844
ENSMUSG00000019850	Tnfaip3	-1.65282	0.0239175				ENSMUSG00000048096	Lmod1	2.52285	0.0405511
ENSMUSG00000070873	Lilra5	-1.00181	0.024393				ENSMUSG00000074183	NA	1.85002	0.0405511
ENSMUSG00000011382	Dhdh	-0.833285	0.0261181				ENSMUSG00000090084	Srpx	2.27205	0.0414251
ENSMUSG00000025270	Alas2	-0.863212	0.0261181				ENSMUSG00000049233	Apoo-ps	0.722781	0.0435942
ENSMUSG00000055652	Klhl25	-0.997257	0.0281708				ENSMUSG00000026043	Col3a1	1.80058	0.0459407
ENSMUSG00000032649	Colgalt2	-1.81646	0.0281708				ENSMUSG00000026574	Dpt	1.70988	0.0459407
ENSMUSG00000054031	Rdh18-ps	-1.13389	0.0284452				ENSMUSG00000023927	Satb1	2.30651	0.0488576
ENSMUSG00000042476	Abcb4	-1.22211	0.0290338				ENSMUSG00000030137	Tuba8	2.15478	0.0488576
ENSMUSG00000021097	Clmn	-1.03714	0.0349667				ENSMUSG00000030588	Yif1b	0.689993	0.0488576
ENSMUSG00000001482	Def8	-0.532132	0.0355342
ENSMUSG00000027875	Hmgcs2	-1.6262	0.0402811
ENSMUSG00000057880	Abat	-0.657394	0.0405511
ENSMUSG00000030278	Cidec	-1.71111	0.0418354
ENSMUSG00000051652	Lrrc3	-0.739898	0.0432331
ENSMUSG00000024304	Cdh2	-0.641483	0.0435942
ENSMUSG00000020805	Slc13a5	-1.68939	0.0435942
ENSMUSG00000022214	Dcaf11	-0.529654	0.0454679
ENSMUSG00000032080	Apoa4	-1.5596	0.0454679
ENSMUSG00000030055	Rab43	-0.990835	0.0459407
ENSMUSG00000085995	Gm2788	-1.9244	0.046444
ENSMUSG00000010122	Slc47a1	-0.959561	0.0479155
ENSMUSG00000047394	Odf3b	-1.15074	0.0483637
ENSMUSG00000025792	Slc25a10	-0.80084	0.0488306
